# Supplementary material for: Immune Landscape Refines the Classification of Colorectal Cancer With Heterogeneous Prognosis, Tumor Microenvironment and Distinct Sensitivity to Frontline Therapies
Source: Front Cell Dev Biol. 2022 Jan 10;9:784199. doi: 10.3389/fcell.2021.784199 (PMC8784608; doi:10.3389/fcell.2021.784199)
Supplement: Supplementary file 2 [file DataSheet2.xlsx]

## Sheet: S1
Table-S1: Basic information of datasets included in this study for identifying and validating distinct immune phenotypes.
Accession number	Platform	GPL	Number of patients	PMID	Survival data	Age (<65 vs. >=65)	Gender (Female vs. Male)	M (0 vs. 1)	N (0+1 vs. 2+3)	T (1+2 vs. 3+4)	AJCC stage (I+II vs. III+IV )	Microsatellite state (MSI-H/dMMR vs. (MSI-L/MSS/pMMR)
TCGA-CRC	Illumina RNAseq		638		Yes	219/313	254/278	382/77	296/233	109/421	279/233	40/236
GSE17536	Affymetrix Human Genome U133 Plus 2.0 Array	GPL570	177	19914252	Yes	78/99	81/96				81/96
GSE17537	Affymetrix Human Genome U133 Plus 2.0 Array	GPL570	55	19914252	Yes	32/23	29/26				19/36
GSE29621	Affymetrix Human Genome U133 Plus 2.0 Array	GPL570	65	22362069	Yes		25/60	46/18	50/7	8/57	29/36
GSE38832	Affymetrix Human Genome U133 Plus 2.0 Array	GPL570	122	25320007	Yes						53/69
GSE39084	Affymetrix Human Genome U133 Plus 2.0 Array	GPL570	70	25083765	Yes	32/38	35/35	48/22	55/15	13/57	31/39	16/54
GSE39582	Affymetrix Human Genome U133 Plus 2.0 Array	GPL570	585	23700391	Yes	216/368	263/322		451/106	65/498	309/270
GSE72970	Affymetrix Human Genome U133 Plus 2.0 Array	GPL570	124	28284171	Yes	72/52	50/74		42/53	8/87		77/459

## Sheet: S2
Table S2: The 2798 immune related genes recruited in this study.
SYMBOL	ENSEMBL	ENTREZID	GENENAME
TSPAN6	ENSG00000000003	7105	tetraspanin 6
DPM1	ENSG00000000419	8813	dolichyl-phosphate mannosyltransferase subunit 1, catalytic
C1orf112	ENSG00000000460	55732	chromosome 1 open reading frame 112
FGR	ENSG00000000938	2268	FGR proto-oncogene, Src family tyrosine kinase
CFH	ENSG00000000971	3075	complement factor H
NFYA	ENSG00000001167	4800	nuclear transcription factor Y subunit alpha
SEMA3F	ENSG00000001617	6405	semaphorin 3F
LAP3	ENSG00000002549	51056	leucine aminopeptidase 3
HS3ST1	ENSG00000002587	9957	heparan sulfate-glucosamine 3-sulfotransferase 1
CFLAR	ENSG00000003402	8837	CASP8 and FADD like apoptosis regulator
PLXND1	ENSG00000004399	23129	plexin D1
CD38	ENSG00000004468	952	CD38 molecule
FKBP4	ENSG00000004478	2288	FKBP prolyl isomerase 4
HSPB6	ENSG00000004776	126393	heat shock protein family B (small) member 6
CALCR	ENSG00000004948	799	calcitonin receptor
COPZ2	ENSG00000005243	51226	coatomer protein complex subunit zeta 2
MPO	ENSG00000005381	4353	myeloperoxidase
ITGAL	ENSG00000005844	3683	integrin subunit alpha L
LAMP2	ENSG00000005893	3920	lysosomal associated membrane protein 2
ITGA2B	ENSG00000005961	3674	integrin subunit alpha 2b
GDE1	ENSG00000006007	51573	glycerophosphodiester phosphodiesterase 1
CRLF1	ENSG00000006016	9244	cytokine receptor like factor 1
YBX2	ENSG00000006047	51087	Y-box binding protein 2
MAP3K14	ENSG00000006062	9020	mitogen-activated protein kinase kinase kinase 14
TAC1	ENSG00000006128	6863	tachykinin precursor 1
CX3CL1	ENSG00000006210	6376	C-X3-C motif chemokine ligand 1
TNFRSF12A	ENSG00000006327	51330	TNF receptor superfamily member 12A
CCL26	ENSG00000006606	10344	C-C motif chemokine ligand 26
GGCT	ENSG00000006625	79017	gamma-glutamylcyclotransferase
DBF4	ENSG00000006634	10926	DBF4 zinc finger
ADIPOR2	ENSG00000006831	79602	adiponectin receptor 2
NOS2	ENSG00000007171	4843	nitric oxide synthase 2
CD79B	ENSG00000007312	974	CD79b molecule
SELE	ENSG00000007908	6401	selectin E
NOX1	ENSG00000007952	27035	NADPH oxidase 1
PGLYRP1	ENSG00000008438	8993	peptidoglycan recognition protein 1
MMP25	ENSG00000008516	64386	matrix metallopeptidase 25
IL32	ENSG00000008517	9235	interleukin 32
MED24	ENSG00000008838	9862	mediator complex subunit 24
MASP2	ENSG00000009724	10747	mannan binding lectin serine peptidase 2
TRAF3IP3	ENSG00000009790	80342	TRAF3 interacting protein 3
IFFO1	ENSG00000010295	25900	intermediate filament family orphan 1
GIPR	ENSG00000010310	2696	gastric inhibitory polypeptide receptor
SEMA3G	ENSG00000010319	56920	semaphorin 3G
STAB1	ENSG00000010327	23166	stabilin 1
CD4	ENSG00000010610	920	CD4 molecule
BTK	ENSG00000010671	695	Bruton tyrosine kinase
HFE	ENSG00000010704	3077	homeostatic iron regulator
FYN	ENSG00000010810	2534	FYN proto-oncogene, Src family tyrosine kinase
HIVEP2	ENSG00000010818	3097	human immunodeficiency virus type I enhancer binding protein 2
MRC2	ENSG00000011028	9902	mannose receptor C type 2
UTP18	ENSG00000011260	51096	UTP18 small subunit processome component
PLAUR	ENSG00000011422	5329	plasminogen activator, urokinase receptor
ANLN	ENSG00000011426	54443	anillin actin binding protein
DCN	ENSG00000011465	1634	decorin
TYROBP	ENSG00000011600	7305	TYRO protein tyrosine kinase binding protein
BRCA1	ENSG00000012048	672	BRCA1 DNA repair associated
CD22	ENSG00000012124	933	CD22 molecule
SEMA3B	ENSG00000012171	7869	semaphorin 3B
LTF	ENSG00000012223	4057	lactotransferrin
NR1H4	ENSG00000012504	9971	nuclear receptor subfamily 1 group H member 4
KDM5D	ENSG00000012817	8284	lysine demethylase 5D
PSMC4	ENSG00000013275	5704	proteasome 26S subunit, ATPase 4
SLC25A39	ENSG00000013306	51629	solute carrier family 25 member 39
CD6	ENSG00000013725	923	CD6 molecule
TACC3	ENSG00000013810	10460	transforming acidic coiled-coil containing protein 3
MDH1	ENSG00000014641	4190	malate dehydrogenase 1
WAS	ENSG00000015285	7454	WASP actin nucleation promoting factor
BID	ENSG00000015475	637	BH3 interacting domain death agonist
IL20RA	ENSG00000016402	53832	interleukin 20 receptor subunit alpha
CLCA4	ENSG00000016602	22802	chloride channel accessory 4
IGF1	ENSG00000017427	3479	insulin like growth factor 1
SLC11A1	ENSG00000018280	6556	solute carrier family 11 member 1
WWTR1	ENSG00000018408	25937	WW domain containing transcription regulator 1
ATP1A2	ENSG00000018625	477	ATPase Na+/K+ transporting subunit alpha 2
MARCO	ENSG00000019169	8685	macrophage receptor with collagenous structure
SNAI2	ENSG00000019549	6591	snail family transcriptional repressor 2
CD74	ENSG00000019582	972	CD74 molecule
HGF	ENSG00000019991	3082	hepatocyte growth factor
SAMD4A	ENSG00000020577	23034	sterile alpha motif domain containing 4A
FHL1	ENSG00000022267	2273	four and a half LIM domains 1
BIRC3	ENSG00000023445	330	baculoviral IAP repeat containing 3
AKAP11	ENSG00000023516	11215	A-kinase anchoring protein 11
PLEKHO1	ENSG00000023902	51177	pleckstrin homology domain containing O1
EHD2	ENSG00000024422	30846	EH domain containing 2
DEPDC1	ENSG00000024526	55635	DEP domain containing 1
RRAGD	ENSG00000025039	58528	Ras related GTP binding D
HSD17B6	ENSG00000025423	8630	hydroxysteroid 17-beta dehydrogenase 6
NR1H3	ENSG00000025434	10062	nuclear receptor subfamily 1 group H member 3
TYMP	ENSG00000025708	1890	thymidine phosphorylase
TOMM34	ENSG00000025772	10953	translocase of outer mitochondrial membrane 34
VIM	ENSG00000026025	7431	vimentin
FAS	ENSG00000026103	355	Fas cell surface death receptor
SLAMF7	ENSG00000026751	57823	SLAM family member 7
BTN3A1	ENSG00000026950	11119	butyrophilin subfamily 3 member A1
IFNGR1	ENSG00000027697	3459	interferon gamma receptor 1
TNFRSF1B	ENSG00000028137	7133	TNF receptor superfamily member 1B
ANK1	ENSG00000029534	286	ankyrin 1
RABEP1	ENSG00000029725	9135	rabaptin, RAB GTPase binding effector protein 1
GRN	ENSG00000030582	2896	granulin precursor
PNPLA6	ENSG00000032444	10908	patatin like phospholipase domain containing 6
TMSB10	ENSG00000034510	9168	thymosin beta 10
DEPDC1B	ENSG00000035499	55789	DEP domain containing 1B
DAPK2	ENSG00000035664	23604	death associated protein kinase 2
STAP1	ENSG00000035720	26228	signal transducing adaptor family member 1
TIMP2	ENSG00000035862	7077	TIMP metallopeptidase inhibitor 2
FLT4	ENSG00000037280	2324	fms related tyrosine kinase 4
VCAN	ENSG00000038427	1462	versican
MSR1	ENSG00000038945	4481	macrophage scavenger receptor 1
CDH1	ENSG00000039068	999	cadherin 1
RAI14	ENSG00000039560	26064	retinoic acid induced 14
RAB27B	ENSG00000041353	5874	RAB27B, member RAS oncogene family
PSMA4	ENSG00000041357	5685	proteasome subunit alpha 4
TNC	ENSG00000041982	3371	tenascin C
CAPG	ENSG00000042493	822	capping actin protein, gelsolin like
TG	ENSG00000042832	7038	thyroglobulin
ADAM28	ENSG00000042980	10863	ADAM metallopeptidase domain 28
LCP2	ENSG00000043462	3937	lymphocyte cytosolic protein 2
ADRB1	ENSG00000043591	153	adrenoceptor beta 1
GUCA2B	ENSG00000044012	2981	guanylate cyclase activator 2B
HSPA5	ENSG00000044574	3309	heat shock protein family A (Hsp70) member 5
OFD1	ENSG00000046651	8481	OFD1 centriole and centriolar satellite protein
HDAC9	ENSG00000048052	9734	histone deacetylase 9
TNFRSF17	ENSG00000048462	608	TNF receptor superfamily member 17
LMO3	ENSG00000048540	55885	LIM domain only 3
KITLG	ENSG00000049130	4254	KIT ligand
UTS2	ENSG00000049247	10911	urotensin 2
TNFRSF9	ENSG00000049249	3604	TNF receptor superfamily member 9
LTBP1	ENSG00000049323	4052	latent transforming growth factor beta binding protein 1
ELN	ENSG00000049540	2006	elastin
FOXP3	ENSG00000049768	50943	forkhead box P3
JKAMP	ENSG00000050130	51528	JNK1/MAPK8 associated membrane protein
DKK3	ENSG00000050165	27122	dickkopf WNT signaling pathway inhibitor 3
PTGER3	ENSG00000050628	5733	prostaglandin E receptor 3
COL23A1	ENSG00000050767	91522	collagen type XXIII alpha 1 chain
RAD51	ENSG00000051180	5888	RAD51 recombinase
POLQ	ENSG00000051341	10721	DNA polymerase theta
PIK3CB	ENSG00000051382	5291	phosphatidylinositol-4,5-bisphosphate 3-kinase catalytic subunit beta
RRP12	ENSG00000052749	23223	ribosomal RNA processing 12 homolog
AKR7A2	ENSG00000053371	8574	aldo-keto reductase family 7 member A2
CHRDL2	ENSG00000054938	25884	chordin like 2
KCNH2	ENSG00000055118	3757	potassium voltage-gated channel subfamily H member 2
CUL1	ENSG00000055130	8454	cullin 1
EIF2AK2	ENSG00000055332	5610	eukaryotic translation initiation factor 2 alpha kinase 2
TRAF1	ENSG00000056558	7185	TNF receptor associated factor 1
IL17RB	ENSG00000056736	55540	interleukin 17 receptor B
TRAF3IP2	ENSG00000056972	10758	TRAF3 interacting protein 2
ATP2B4	ENSG00000058668	493	ATPase plasma membrane Ca2+ transporting 4
RIOK2	ENSG00000058729	55781	RIO kinase 2
NDC1	ENSG00000058804	55706	NDC1 transmembrane nucleoporin
SLC2A3	ENSG00000059804	6515	solute carrier family 2 member 3
OGFR	ENSG00000060491	11054	opioid growth factor receptor
COL11A1	ENSG00000060718	1301	collagen type XI alpha 1 chain
BCAT1	ENSG00000060982	586	branched chain amino acid transaminase 1
PRDM6	ENSG00000061455	93166	PR/SET domain 6
CDH3	ENSG00000062038	1001	cadherin 3
LTK	ENSG00000062524	4058	leukocyte receptor tyrosine kinase
ELMO2	ENSG00000062598	63916	engulfment and cell motility 2
RPL18	ENSG00000063177	6141	ribosomal protein L18
ST3GAL6	ENSG00000064225	10402	ST3 beta-galactoside alpha-2,3-sialyltransferase 6
NGFR	ENSG00000064300	4804	nerve growth factor receptor
RFXANK	ENSG00000064490	8625	regulatory factor X associated ankyrin containing protein
CALCRL	ENSG00000064989	10203	calcitonin receptor like receptor
GLP2R	ENSG00000065325	9340	glucagon like peptide 2 receptor
MCM10	ENSG00000065328	55388	minichromosome maintenance 10 replication initiation factor
ERBB3	ENSG00000065361	2065	erb-b2 receptor tyrosine kinase 3
ANKRD44	ENSG00000065413	91526	ankyrin repeat domain 44
MYLK	ENSG00000065534	4638	myosin light chain kinase
PRKCQ	ENSG00000065675	5588	protein kinase C theta
CDK13	ENSG00000065883	8621	cyclin dependent kinase 13
MTHFD2	ENSG00000065911	10797	methylenetetrahydrofolate dehydrogenase (NADP+ dependent) 2, methenyltetrahydrofolate cyclohydrolase
ELAVL1	ENSG00000066044	1994	ELAV like RNA binding protein 1
TIE1	ENSG00000066056	7075	tyrosine kinase with immunoglobulin like and EGF like domains 1
NFYC	ENSG00000066136	4802	nuclear transcription factor Y subunit gamma
ASPM	ENSG00000066279	259266	abnormal spindle microtubule assembly
CD84	ENSG00000066294	8832	CD84 molecule
SPI1	ENSG00000066336	6688	Spi-1 proto-oncogene
FGFR2	ENSG00000066468	2263	fibroblast growth factor receptor 2
EML1	ENSG00000066629	2009	EMAP like 1
FECH	ENSG00000066926	2235	ferrochelatase
DDX3Y	ENSG00000067048	8653	DEAD-box helicase 3 Y-linked
SP100	ENSG00000067066	6672	SP100 nuclear antigen
NEO1	ENSG00000067141	4756	neogenin 1
TNFRSF1A	ENSG00000067182	7132	TNF receptor superfamily member 1A
EVI5	ENSG00000067208	7813	ecotropic viral integration site 5
RHOA	ENSG00000067560	387	ras homolog family member A
ZFY	ENSG00000067646	7544	zinc finger protein Y-linked
FGFR3	ENSG00000068078	2261	fibroblast growth factor receptor 3
GPKOW	ENSG00000068394	27238	G-patch domain and KOW motifs
IFT80	ENSG00000068885	57560	intraflagellar transport 80
BCL3	ENSG00000069399	602	BCL3 transcription coactivator
GAL	ENSG00000069482	51083	galanin and GMAP prepropeptide
CLEC2D	ENSG00000069493	29121	C-type lectin domain family 2 member D
RORA	ENSG00000069667	6095	RAR related orphan receptor A
TGFBR3	ENSG00000069702	7049	transforming growth factor beta receptor 3
NEDD4	ENSG00000069869	4734	NEDD4 E3 ubiquitin protein ligase
SCT	ENSG00000070031	6343	secretin
PHRF1	ENSG00000070047	57661	PHD and ring finger domains 1
NUCB2	ENSG00000070081	4925	nucleobindin 2
DAPP1	ENSG00000070190	27071	dual adaptor of phosphotyrosine and 3-phosphoinositides 1
FGF10	ENSG00000070193	2255	fibroblast growth factor 10
FGF22	ENSG00000070388	27006	fibroblast growth factor 22
CSNK2A2	ENSG00000070770	1459	casein kinase 2 alpha 2
CDC42	ENSG00000070831	998	cell division cycle 42
NCK2	ENSG00000071051	8440	NCK adaptor protein 2
RPL31	ENSG00000071082	6160	ribosomal protein L31
MS4A12	ENSG00000071203	54860	membrane spanning 4-domains A12
ARHGAP10	ENSG00000071205	79658	Rho GTPase activating protein 10
LMCD1	ENSG00000071282	29995	LIM and cysteine rich domains 1
TRIP13	ENSG00000071539	9319	thyroid hormone receptor interactor 13
TRIB2	ENSG00000071575	28951	tribbles pseudokinase 2
PRLH	ENSG00000071677	51052	prolactin releasing hormone
CYBRD1	ENSG00000071967	79901	cytochrome b reductase 1
ALDH3A2	ENSG00000072210	224	aldehyde dehydrogenase 3 family member A2
TFRC	ENSG00000072274	7037	transferrin receptor
HSD17B10	ENSG00000072506	3028	hydroxysteroid 17-beta dehydrogenase 10
HMMR	ENSG00000072571	3161	hyaluronan mediated motility receptor
FCGR2B	ENSG00000072694	2213	Fc fragment of IgG receptor IIb
NFATC3	ENSG00000072736	4775	nuclear factor of activated T cells 3
ACAP1	ENSG00000072818	9744	ArfGAP with coiled-coil, ankyrin repeat and PH domains 1
MRVI1	ENSG00000072952	10335	murine retrovirus integration site 1 homolog
MCM2	ENSG00000073111	4171	minichromosome maintenance complex component 2
FERMT2	ENSG00000073712	10979	fermitin family member 2
PTGS2	ENSG00000073756	5743	prostaglandin-endoperoxide synthase 2
TBX21	ENSG00000073861	30009	T-box 21
MRPS34	ENSG00000074071	65993	mitochondrial ribosomal protein S34
NOTCH3	ENSG00000074181	4854	notch receptor 3
EED	ENSG00000074266	8726	embryonic ectoderm development
NUAK1	ENSG00000074590	9891	NUAK family kinase 1
ZNF532	ENSG00000074657	55205	zinc finger protein 532
NOX3	ENSG00000074771	50508	NADPH oxidase 3
TXK	ENSG00000074966	7294	TXK tyrosine kinase
ACTR6	ENSG00000075089	64431	actin related protein 6
TIPIN	ENSG00000075131	54962	TIMELESS interacting protein
NUP37	ENSG00000075188	79023	nucleoporin 37
SEMA3A	ENSG00000075213	10371	semaphorin 3A
SEMA3C	ENSG00000075223	10512	semaphorin 3C
TIMM21	ENSG00000075336	29090	translocase of inner mitochondrial membrane 21
FGF4	ENSG00000075388	2249	fibroblast growth factor 4
SLC25A3	ENSG00000075415	5250	solute carrier family 25 member 3
MOCOS	ENSG00000075643	55034	molybdenum cofactor sulfurase
ARHGAP15	ENSG00000075884	55843	Rho GTPase activating protein 15
MCM6	ENSG00000076003	4175	minichromosome maintenance complex component 6
PLXNA2	ENSG00000076356	5362	plexin A2
SPAG5	ENSG00000076382	10615	sperm associated antigen 5
TPD52	ENSG00000076554	7163	tumor protein D52
ICAM3	ENSG00000076662	3385	intercellular adhesion molecule 3
RARB	ENSG00000077092	5915	retinoic acid receptor beta
UBE2T	ENSG00000077152	29089	ubiquitin conjugating enzyme E2 T
PPP1R12B	ENSG00000077157	4660	protein phosphatase 1 regulatory subunit 12B
IL4R	ENSG00000077238	3566	interleukin 4 receptor
PAK3	ENSG00000077264	5063	p21 (RAC1) activated kinase 3
APBB1IP	ENSG00000077420	54518	amyloid beta precursor protein binding family B member 1 interacting protein
GPR137B	ENSG00000077585	7107	G protein-coupled receptor 137B
FGFR1	ENSG00000077782	2260	fibroblast growth factor receptor 1
FBLN1	ENSG00000077942	2192	fibulin 1
ARAF	ENSG00000078061	369	A-Raf proto-oncogene, serine/threonine kinase
LAMP3	ENSG00000078081	27074	lysosomal associated membrane protein 3
FAP	ENSG00000078098	2191	fibroblast activation protein alpha
EDN1	ENSG00000078401	1906	endothelin 1
ADCYAP1R1	ENSG00000078549	117	ADCYAP receptor type I
FGF20	ENSG00000078579	26281	fibroblast growth factor 20
P2RY10	ENSG00000078589	27334	P2Y receptor family member 10
PKD2L2	ENSG00000078795	27039	polycystin 2 like 2, transient receptor potential cation channel
BPIFB2	ENSG00000078898	80341	BPI fold containing family B member 2
RUNX1T1	ENSG00000079102	862	RUNX1 translocation partner 1
FKBP7	ENSG00000079150	51661	FKBP prolyl isomerase 7
SLC1A3	ENSG00000079215	6507	solute carrier family 1 member 3
TNS1	ENSG00000079308	7145	tensin 1
MOXD1	ENSG00000079931	26002	monooxygenase DBH like 1
SLC35C2	ENSG00000080189	51006	solute carrier family 35 member C2
SCTR	ENSG00000080293	6344	secretin receptor
COL5A3	ENSG00000080573	50509	collagen type V alpha 3 chain
HSP90AA1	ENSG00000080824	3320	heat shock protein 90 alpha family class A member 1
DLGAP4	ENSG00000080845	22839	DLG associated protein 4
NDC80	ENSG00000080986	10403	NDC80 kinetochore complex component
CXCL2	ENSG00000081041	2920	C-X-C motif chemokine ligand 2
COL4A4	ENSG00000081052	1286	collagen type IV alpha 4 chain
OSTM1	ENSG00000081087	28962	osteoclastogenesis associated transmembrane protein 1
ARG2	ENSG00000081181	384	arginase 2
MEF2C	ENSG00000081189	4208	myocyte enhancer factor 2C
PTPRC	ENSG00000081237	5788	protein tyrosine phosphatase receptor type C
IL12RB2	ENSG00000081985	3595	interleukin 12 receptor subunit beta 2
PGR	ENSG00000082175	5241	progesterone receptor
OPRK1	ENSG00000082556	4986	opioid receptor kappa 1
SEMA5B	ENSG00000082684	54437	semaphorin 5B
GSK3B	ENSG00000082701	2932	glycogen synthase kinase 3 beta
P2RX5	ENSG00000083454	5026	purinergic receptor P2X 5
CYLD	ENSG00000083799	1540	CYLD lysine 63 deubiquitinase
RPS5	ENSG00000083845	6193	ribosomal protein S5
HAL	ENSG00000084110	3034	histidine ammonia-lyase
TXLNA	ENSG00000084652	200081	taxilin alpha
MAPRE3	ENSG00000084764	22924	microtubule associated protein RP/EB family member 3
CD59	ENSG00000085063	966	CD59 molecule (CD59 blood group)
FCN1	ENSG00000085265	2219	ficolin 1
PILRA	ENSG00000085514	29992	paired immunoglobin like type 2 receptor alpha
ABCB1	ENSG00000085563	5243	ATP binding cassette subfamily B member 1
ORC1	ENSG00000085840	4998	origin recognition complex subunit 1
RAD54L	ENSG00000085999	8438	RAD54 like
TMED2	ENSG00000086598	10959	transmembrane p24 trafficking protein 2
ZFAND6	ENSG00000086666	54469	zinc finger AN1-type containing 6
LAT2	ENSG00000086730	7462	linker for activation of T cells family member 2
NOX4	ENSG00000086991	50507	NADPH oxidase 4
FTL	ENSG00000087086	2512	ferritin light chain
ADAMTS2	ENSG00000087116	9509	ADAM metallopeptidase with thrombospondin type 1 motif 2
PSMC5	ENSG00000087191	5705	proteasome 26S subunit, ATPase 5
CETP	ENSG00000087237	1071	cholesteryl ester transfer protein
MMP2	ENSG00000087245	4313	matrix metallopeptidase 2
SH3BP2	ENSG00000087266	6452	SH3 domain binding protein 2
NID2	ENSG00000087303	22795	nidogen 2
PTHLH	ENSG00000087494	5744	parathyroid hormone like hormone
AURKA	ENSG00000087586	6790	aurora kinase A
TPX2	ENSG00000088325	22974	TPX2 microtubule nucleation factor
PDRG1	ENSG00000088356	81572	p53 and DNA damage regulated 1
DOCK9	ENSG00000088387	23348	dedicator of cytokinesis 9
DEFB127	ENSG00000088782	140850	defensin beta 127
SIGLEC1	ENSG00000088827	6614	sialic acid binding Ig like lectin 1
C20orf194	ENSG00000088854	25943	chromosome 20 open reading frame 194
CPXM1	ENSG00000088882	56265	carboxypeptidase X, M14 family member 1
MAVS	ENSG00000088888	57506	mitochondrial antiviral signaling protein
DYNLL1	ENSG00000088986	8655	dynein light chain LC8-type 1
SIRPG	ENSG00000089012	55423	signal regulatory protein gamma
P2RX7	ENSG00000089041	5027	purinergic receptor P2X 7
OAS1	ENSG00000089127	4938	2'-5'-oligoadenylate synthetase 1
CHGB	ENSG00000089199	1114	chromogranin B
NOS1	ENSG00000089250	4842	nitric oxide synthase 1
CMTM1	ENSG00000089505	113540	CKLF like MARVEL transmembrane domain containing 1
BIRC5	ENSG00000089685	332	baculoviral IAP repeat containing 5
LAG3	ENSG00000089692	3902	lymphocyte activating 3
LTBP4	ENSG00000090006	8425	latent transforming growth factor beta binding protein 4
RGS1	ENSG00000090104	5996	regulator of G protein signaling 1
ICAM1	ENSG00000090339	3383	intercellular adhesion molecule 1
LYZ	ENSG00000090382	4069	lysozyme
THPO	ENSG00000090534	7066	thrombopoietin
FLT3LG	ENSG00000090554	2323	fms related tyrosine kinase 3 ligand
CD209	ENSG00000090659	30835	CD209 molecule
KIF4A	ENSG00000090889	24137	kinesin family member 4A
IL5RA	ENSG00000091181	3568	interleukin 5 receptor subunit alpha
CMTM6	ENSG00000091317	54918	CKLF like MARVEL transmembrane domain containing 6
APOH	ENSG00000091583	350	apolipoprotein H
ESR1	ENSG00000091831	2099	estrogen receptor 1
CD200	ENSG00000091972	4345	CD200 molecule
CCDC80	ENSG00000091986	151887	coiled-coil domain containing 80
CMA1	ENSG00000092009	1215	chymase 1
PSME1	ENSG00000092010	5720	proteasome activator subunit 1
SLC22A17	ENSG00000092096	51310	solute carrier family 22 member 17
TOX4	ENSG00000092203	9878	TOX high mobility group box family member 4
GEMIN2	ENSG00000092208	8487	gem nuclear organelle associated protein 2
SEMA6A	ENSG00000092421	57556	semaphorin 6A
TYRO3	ENSG00000092445	7301	TYRO3 protein tyrosine kinase
TGFB2	ENSG00000092969	7042	transforming growth factor beta 2
CDC45	ENSG00000093009	8318	cell division cycle 45
VNN3	ENSG00000093134	55350	vanin 3
CDC6	ENSG00000094804	990	cell division cycle 6
PSMD5	ENSG00000095261	5711	proteasome 26S subunit, non-ATPase 5
PTGS1	ENSG00000095303	5742	prostaglandin-endoperoxide synthase 1
SH2D3C	ENSG00000095370	10044	SH2 domain containing 3C
PDE6C	ENSG00000095464	5146	phosphodiesterase 6C
SEMA4G	ENSG00000095539	57715	semaphorin 4G
BLNK	ENSG00000095585	29760	B cell linker
IL11	ENSG00000095752	3589	interleukin 11
CREM	ENSG00000095794	1390	cAMP responsive element modulator
TREM2	ENSG00000095970	54209	triggering receptor expressed on myeloid cells 2
PGC	ENSG00000096088	5225	progastricsin
NCR2	ENSG00000096264	9436	natural cytotoxicity triggering receptor 2
HSP90AB1	ENSG00000096384	3326	heat shock protein 90 alpha family class B member 1
MLN	ENSG00000096395	4295	motilin
CDC5L	ENSG00000096401	988	cell division cycle 5 like
JAK2	ENSG00000096968	3717	Janus kinase 2
IL12RB1	ENSG00000096996	3594	interleukin 12 receptor subunit beta 1
CDC7	ENSG00000097046	8317	cell division cycle 7
NRP1	ENSG00000099250	8829	neuropilin 1
PALMD	ENSG00000099260	54873	palmdelphin
PSMD8	ENSG00000099341	5714	proteasome 26S subunit, non-ATPase 8
TIMM13	ENSG00000099800	26517	translocase of inner mitochondrial membrane 13
ARVCF	ENSG00000099889	421	ARVCF delta catenin family member
RANBP1	ENSG00000099901	5902	RAN binding protein 1
SERPIND1	ENSG00000099937	3053	serpin family D member 1
MMP11	ENSG00000099953	4320	matrix metallopeptidase 11
DERL3	ENSG00000099958	91319	derlin 3
OSM	ENSG00000099985	5008	oncostatin M
GGT5	ENSG00000099998	2687	gamma-glutamyltransferase 5
SNRPD3	ENSG00000100028	6634	small nuclear ribonucleoprotein D3 polypeptide
MAPK1	ENSG00000100030	5594	mitogen-activated protein kinase 1
CYTH4	ENSG00000100055	27128	cytohesin 4
LGALS1	ENSG00000100097	3956	galectin 1
PIK3IP1	ENSG00000100100	113791	phosphoinositide-3-kinase interacting protein 1
CRYBB1	ENSG00000100122	1414	crystallin beta B1
DEPDC5	ENSG00000100150	9681	DEP domain containing 5
CENPM	ENSG00000100162	79019	centromere protein M
DDX17	ENSG00000100201	10521	DEAD-box helicase 17
TIMP3	ENSG00000100234	7078	TIMP metallopeptidase inhibitor 3
HMOX1	ENSG00000100292	3162	heme oxygenase 1
MCAT	ENSG00000100294	27349	malonyl-CoA-acyl carrier protein transacylase
MCM5	ENSG00000100297	4174	minichromosome maintenance complex component 5
PDGFB	ENSG00000100311	5155	platelet derived growth factor subunit B
GRAP2	ENSG00000100351	9402	GRB2 related adaptor protein 2
EIF3D	ENSG00000100353	8664	eukaryotic translation initiation factor 3 subunit D
CSF2RB	ENSG00000100368	1439	colony stimulating factor 2 receptor beta common subunit
UPK3A	ENSG00000100373	7380	uroplakin 3A
IL2RB	ENSG00000100385	3560	interleukin 2 receptor subunit beta
FKBP3	ENSG00000100442	2287	FKBP prolyl isomerase 3
CTSG	ENSG00000100448	1511	cathepsin G
GZMH	ENSG00000100450	2999	granzyme H
GZMB	ENSG00000100453	3002	granzyme B
POLE2	ENSG00000100479	5427	DNA polymerase epsilon 2, accessory subunit
SOS2	ENSG00000100485	6655	SOS Ras/Rho guanine nucleotide exchange factor 2
PSMC6	ENSG00000100519	5706	proteasome 26S subunit, ATPase 6
CDKN3	ENSG00000100526	1033	cyclin dependent kinase inhibitor 3
CNIH1	ENSG00000100528	10175	cornichon family AMPA receptor auxiliary protein 1
PSMA3	ENSG00000100567	5684	proteasome subunit alpha 3
AHSA1	ENSG00000100591	10598	activator of HSP90 ATPase activity 1
ISM2	ENSG00000100593	145501	isthmin 2
LGMN	ENSG00000100600	5641	legumain
CHGA	ENSG00000100604	1113	chromogranin A
ASB2	ENSG00000100628	51676	ankyrin repeat and SOCS box containing 2
ERH	ENSG00000100632	2079	ERH mRNA splicing and mitosis factor
TCL1A	ENSG00000100721	8115	T cell leukemia/lymphoma 1A
VRK1	ENSG00000100749	7443	VRK serine/threonine kinase 1
PSMC1	ENSG00000100764	5700	proteasome 26S subunit, ATPase 1
SRP54	ENSG00000100883	6729	signal recognition particle 54
NFKBIA	ENSG00000100906	4792	NFKB inhibitor alpha
NFATC4	ENSG00000100968	4776	nuclear factor of activated T cells 4
PLTP	ENSG00000100979	5360	phospholipid transfer protein
GSS	ENSG00000100983	2937	glutathione synthetase
MMP9	ENSG00000100985	4318	matrix metallopeptidase 9
TRPC4AP	ENSG00000100991	26133	transient receptor potential cation channel subfamily C member 4 associated protein
PROCR	ENSG00000101000	10544	protein C receptor
CD40	ENSG00000101017	958	CD40 molecule
R3HDML	ENSG00000101074	140902	R3H domain containing like
HNF4A	ENSG00000101076	3172	hepatocyte nuclear factor 4 alpha
NFATC2	ENSG00000101096	4773	nuclear factor of activated T cells 2
ADNP	ENSG00000101126	23394	activity dependent neuroprotector homeobox
PFDN4	ENSG00000101132	5203	prefoldin subunit 4
DOK5	ENSG00000101134	55816	docking protein 5
CSTF1	ENSG00000101138	1477	cleavage stimulation factor subunit 1
BMP7	ENSG00000101144	655	bone morphogenetic protein 7
RAE1	ENSG00000101146	8480	ribonucleic acid export 1
TPD52L2	ENSG00000101150	7165	TPD52 like 2
NELFCD	ENSG00000101158	51497	negative elongation factor complex member C/D
CTSZ	ENSG00000101160	1522	cathepsin Z
PRPF6	ENSG00000101161	24148	pre-mRNA processing factor 6
MTG2	ENSG00000101181	26164	mitochondrial ribosome associated GTPase 2
PSMA7	ENSG00000101182	5688	proteasome subunit alpha 7
MRGBP	ENSG00000101189	55257	MRG domain binding protein
GID8	ENSG00000101193	54994	GID complex subunit 8 homolog
AVP	ENSG00000101200	551	arginine vasopressin
ISM1	ENSG00000101230	140862	isthmin 1
RASSF2	ENSG00000101265	9770	Ras association domain family member 2
ANGPT4	ENSG00000101280	51378	angiopoietin 4
HM13	ENSG00000101294	81502	histocompatibility minor 13
PDYN	ENSG00000101327	5173	prodynorphin
MYL9	ENSG00000101335	10398	myosin light chain 9
HCK	ENSG00000101336	3055	HCK proto-oncogene, Src family tyrosine kinase
TM9SF4	ENSG00000101337	9777	transmembrane 9 superfamily member 4
SAMHD1	ENSG00000101347	25939	SAM and HD domain containing deoxynucleoside triphosphate triphosphohydrolase 1
MAPRE1	ENSG00000101367	22919	microtubule associated protein RP/EB family member 1
JAG1	ENSG00000101384	182	jagged canonical Notch ligand 1
CDK5RAP1	ENSG00000101391	51654	CDK5 regulatory subunit associated protein 1
OXT	ENSG00000101405	5020	oxytocin/neurophysin I prepropeptide
TTI1	ENSG00000101407	9675	TELO2 interacting protein 1
RPRD1B	ENSG00000101413	58490	regulation of nuclear pre-mRNA domain containing 1B
BPI	ENSG00000101425	671	bactericidal permeability increasing protein
CST4	ENSG00000101441	1472	cystatin S
WFDC2	ENSG00000101443	10406	WAP four-disulfide core domain 2
AHCY	ENSG00000101444	191	adenosylhomocysteinase
PPP1R16B	ENSG00000101445	26051	protein phosphatase 1 regulatory subunit 16B
EPPIN	ENSG00000101448	57119	epididymal peptidase inhibitor
SYNDIG1	ENSG00000101463	79953	synapse differentiation inducing 1
PIGU	ENSG00000101464	128869	phosphatidylinositol glycan anchor biosynthesis class U
RNF125	ENSG00000101695	54941	ring finger protein 125
MXRA5	ENSG00000101825	25878	matrix remodeling associated 5
PSMD10	ENSG00000101843	5716	proteasome 26S subunit, non-ATPase 10
TLR8	ENSG00000101916	51311	toll like receptor 8
CHRDL1	ENSG00000101938	91851	chordin like 1
SRPX	ENSG00000101955	8406	sushi repeat containing protein X-linked
ABCD1	ENSG00000101986	215	ATP binding cassette subfamily D member 1
CCDC22	ENSG00000101997	28952	coiled-coil domain containing 22
PIM2	ENSG00000102096	11040	Pim-2 proto-oncogene, serine/threonine kinase
PQBP1	ENSG00000102103	10084	polyglutamine binding protein 1
MAGT1	ENSG00000102158	84061	magnesium transporter 1
CD40LG	ENSG00000102245	959	CD40 ligand
TIMP1	ENSG00000102265	7076	TIMP metallopeptidase inhibitor 1
PORCN	ENSG00000102312	64840	porcupine O-acyltransferase
FGF14	ENSG00000102466	2259	fibroblast growth factor 14
TNFSF13B	ENSG00000102524	10673	TNF superfamily member 13b
MLNR	ENSG00000102539	2862	motilin receptor
KLF5	ENSG00000102554	688	Kruppel like factor 5
ACP5	ENSG00000102575	54	acid phosphatase 5, tartrate resistant
FGF9	ENSG00000102678	2254	fibroblast growth factor 9
SUPT20H	ENSG00000102710	55578	SPT20 homolog, SAGA complex component
KPNA3	ENSG00000102753	3839	karyopherin subunit alpha 3
FLT1	ENSG00000102755	2321	fms related tyrosine kinase 1
DGKH	ENSG00000102780	160851	diacylglycerol kinase eta
MEDAG	ENSG00000102802	84935	mesenteric estrogen dependent adipogenesis
TRADD	ENSG00000102871	8717	TNFRSF1A associated via death domain
MAPK3	ENSG00000102882	5595	mitogen-activated protein kinase 3
NFAT5	ENSG00000102908	10725	nuclear factor of activated T cells 5
CCL22	ENSG00000102962	6367	C-C motif chemokine ligand 22
CCL17	ENSG00000102970	6361	C-C motif chemokine ligand 17
MMP15	ENSG00000102996	4324	matrix metallopeptidase 15
PSMD7	ENSG00000103035	5713	proteasome 26S subunit, non-ATPase 7
CRISPLD2	ENSG00000103196	83716	cysteine rich secretory protein LCCL domain containing 2
STX4	ENSG00000103496	6810	syntaxin 4
IL21R	ENSG00000103522	50615	interleukin 21 receptor
AQP9	ENSG00000103569	366	aquaporin 9
CSK	ENSG00000103653	1445	C-terminal Src kinase
RASL12	ENSG00000103710	51285	RAS like family 12
ATP8B4	ENSG00000104043	79895	ATPase phospholipid transporting 8B4 (putative)
OIP5	ENSG00000104147	11339	Opa interacting protein 5
PDGFRL	ENSG00000104213	5157	platelet derived growth factor receptor like
CA2	ENSG00000104267	760	carbonic anhydrase 2
SFRP1	ENSG00000104332	6422	secreted frizzled related protein 1
IKBKB	ENSG00000104365	3551	inhibitor of nuclear factor kappa B kinase subunit beta
PLAT	ENSG00000104368	5327	plasminogen activator, tissue type
EMC2	ENSG00000104412	9694	ER membrane protein complex subunit 2
NDRG1	ENSG00000104419	10397	N-myc downstream regulated 1
IL7	ENSG00000104432	3574	interleukin 7
TRPS1	ENSG00000104447	7227	transcriptional repressor GATA binding 1
INTS10	ENSG00000104613	55174	integrator complex subunit 10
ERI1	ENSG00000104626	90459	exoribonuclease 1
TNFRSF10A	ENSG00000104689	8797	TNF receptor superfamily member 10a
MAP4K1	ENSG00000104814	11184	mitogen-activated protein kinase kinase kinase kinase 1
NFKBIB	ENSG00000104825	4793	NFKB inhibitor beta
RELB	ENSG00000104856	5971	RELB proto-oncogene, NF-kB subunit
FCGRT	ENSG00000104870	2217	Fc fragment of IgG receptor and transporter
RNASEH2A	ENSG00000104889	10535	ribonuclease H2 subunit A
KLC3	ENSG00000104892	147700	kinesin light chain 3
CD37	ENSG00000104894	951	CD37 molecule
AMH	ENSG00000104899	268	anti-Mullerian hormone
RETN	ENSG00000104918	56729	resistin
CLEC4M	ENSG00000104938	10332	C-type lectin domain family 4 member M
IL4I1	ENSG00000104951	259307	interleukin 4 induced 1
LILRB1	ENSG00000104972	10859	leukocyte immunoglobulin like receptor B1
C19orf53	ENSG00000104979	28974	chromosome 19 open reading frame 53
IL27RA	ENSG00000104998	9466	interleukin 27 receptor subunit alpha
SYDE1	ENSG00000105137	85360	synapse defective Rho GTPase homolog 1
GPI	ENSG00000105220	2821	glucose-6-phosphate isomerase
AKT2	ENSG00000105221	208	AKT serine/threonine kinase 2
PLD3	ENSG00000105223	23646	phospholipase D family member 3
EBI3	ENSG00000105246	10148	Epstein-Barr virus induced 3
CLIP3	ENSG00000105270	25999	CAP-Gly domain containing linker protein 3
FZR1	ENSG00000105325	51343	fizzy and cell division cycle 20 related 1
TGFB1	ENSG00000105329	7040	transforming growth factor beta 1
SIGLEC8	ENSG00000105366	27181	sialic acid binding Ig like lectin 8
CD79A	ENSG00000105369	973	CD79a molecule
RPS19	ENSG00000105372	6223	ribosomal protein S19
NKG7	ENSG00000105374	4818	natural killer cell granule protein 7
CD33	ENSG00000105383	945	CD33 molecule
TYK2	ENSG00000105397	7297	tyrosine kinase 2
CLEC11A	ENSG00000105472	6320	C-type lectin domain containing 11A
CARD8	ENSG00000105483	22900	caspase recruitment domain family member 8
SIGLEC6	ENSG00000105492	946	sialic acid binding Ig like lectin 6
SIGLEC5	ENSG00000105501	8778	sialic acid binding Ig like lectin 5
FGF21	ENSG00000105550	26291	fibroblast growth factor 21
LILRB5	ENSG00000105609	10990	leukocyte immunoglobulin like receptor B5
RPL18A	ENSG00000105640	6142	ribosomal protein L18a
PIK3R2	ENSG00000105647	5296	phosphoinositide-3-kinase regulatory subunit 2
COMP	ENSG00000105664	1311	cartilage oligomeric matrix protein
HAMP	ENSG00000105697	57817	hepcidin antimicrobial peptide
NAMPT	ENSG00000105835	10135	nicotinamide phosphoribosyltransferase
PIK3CG	ENSG00000105851	5294	phosphatidylinositol-4,5-bisphosphate 3-kinase catalytic subunit gamma
PTN	ENSG00000105894	5764	pleiotrophin
ZC3HAV1	ENSG00000105939	56829	zinc finger CCCH-type containing, antiviral 1
TFEC	ENSG00000105967	22797	transcription factor EC
CAV1	ENSG00000105974	857	caveolin 1
MET	ENSG00000105976	4233	MET proto-oncogene, receptor tyrosine kinase
LMBR1	ENSG00000105983	64327	limb development membrane protein 1
HOXA1	ENSG00000105991	3198	homeobox A1
VIPR2	ENSG00000106018	7434	vasoactive intestinal peptide receptor 2
SSBP1	ENSG00000106028	6742	single stranded DNA binding protein 1
EVX1	ENSG00000106038	2128	even-skipped homeobox 1
NOD1	ENSG00000106100	10392	nucleotide binding oligomerization domain containing 1
CRHR2	ENSG00000106113	1395	corticotropin releasing hormone receptor 2
GHRHR	ENSG00000106128	2692	growth hormone releasing hormone receptor
CHCHD2	ENSG00000106153	51142	coiled-coil-helix-coiled-coil-helix domain containing 2
CCL24	ENSG00000106178	6369	C-C motif chemokine ligand 24
TFR2	ENSG00000106327	7036	transferrin receptor 2
PCOLCE	ENSG00000106333	5118	procollagen C-endopeptidase enhancer
RBM28	ENSG00000106344	55131	RNA binding motif protein 28
SERPINE1	ENSG00000106366	5054	serpin family E member 1
MYL10	ENSG00000106436	93408	myosin light chain 10
EZH2	ENSG00000106462	2146	enhancer of zeste 2 polycomb repressive complex 2 subunit
SFRP4	ENSG00000106483	6424	secreted frizzled related protein 4
RARRES2	ENSG00000106538	5919	retinoic acid receptor responder 2
PSMA2	ENSG00000106588	5683	proteasome subunit alpha 2
AEBP1	ENSG00000106624	165	AE binding protein 1
TGFBR1	ENSG00000106799	7046	transforming growth factor beta receptor 1
C5	ENSG00000106804	727	complement C5
OGN	ENSG00000106809	4969	osteoglycin
ASPN	ENSG00000106819	54829	asporin
ECM2	ENSG00000106823	1842	extracellular matrix protein 2
AKNA	ENSG00000106948	80709	AT-hook transcription factor
TNFSF8	ENSG00000106952	944	TNF superfamily member 8
ENG	ENSG00000106991	2022	endoglin
RLN2	ENSG00000107014	6019	relaxin 2
RLN1	ENSG00000107018	6013	relaxin 1
KDM4C	ENSG00000107077	23081	lysine demethylase 4C
DOCK8	ENSG00000107099	81704	dedicator of cytokinesis 8
MPDZ	ENSG00000107186	8777	multiple PDZ domain crumbs cell polarity complex component
DDX58	ENSG00000107201	23586	DExD/H-box helicase 58
PTGDS	ENSG00000107317	5730	prostaglandin D2 synthase
GATA3	ENSG00000107485	2625	GATA binding protein 3
RASSF4	ENSG00000107551	83937	Ras association domain family member 4
CXCL12	ENSG00000107562	6387	C-X-C motif chemokine ligand 12
MAPK8	ENSG00000107643	5599	mitogen-activated protein kinase 8
PPP3CB	ENSG00000107758	5532	protein phosphatase 3 catalytic subunit beta
BMPR1A	ENSG00000107779	657	bone morphogenetic protein receptor type 1A
MINPP1	ENSG00000107789	9562	multiple inositol-polyphosphate phosphatase 1
ACTA2	ENSG00000107796	59	actin alpha 2, smooth muscle
LIPA	ENSG00000107798	3988	lipase A, lysosomal acid type
SFXN3	ENSG00000107819	81855	sideroflexin 3
FGF8	ENSG00000107831	2253	fibroblast growth factor 8
MAP3K8	ENSG00000107968	1326	mitogen-activated protein kinase kinase kinase 8
DKK1	ENSG00000107984	22943	dickkopf WNT signaling pathway inhibitor 1
UBE2S	ENSG00000108106	27338	ubiquitin conjugating enzyme E2 S
DNAJC12	ENSG00000108176	56521	DnaJ heat shock protein family (Hsp40) member C12
KRT23	ENSG00000108244	25984	keratin 23
CSF3	ENSG00000108342	1440	colony stimulating factor 3
PSMD3	ENSG00000108344	5709	proteasome 26S subunit, non-ATPase 3
INTS2	ENSG00000108506	57508	integrator complex subunit 2
C1QBP	ENSG00000108561	708	complement C1q binding protein
SLC6A4	ENSG00000108576	6532	solute carrier family 6 member 4
FTSJ3	ENSG00000108592	117246	FtsJ RNA 2'-O-methyltransferase 3
ICAM2	ENSG00000108622	3384	intercellular adhesion molecule 2
CYTH1	ENSG00000108669	9267	cytohesin 1
PSMD11	ENSG00000108671	5717	proteasome 26S subunit, non-ATPase 11
CCL7	ENSG00000108688	6354	C-C motif chemokine ligand 7
CCL2	ENSG00000108691	6347	C-C motif chemokine ligand 2
CCL8	ENSG00000108700	6355	C-C motif chemokine ligand 8
CCL1	ENSG00000108702	6346	C-C motif chemokine ligand 1
DHX58	ENSG00000108771	79132	DExH-box helicase 58
COL1A1	ENSG00000108821	1277	collagen type I alpha 1 chain
PPY	ENSG00000108849	5539	pancreatic polypeptide
EFTUD2	ENSG00000108883	9343	elongation factor Tu GTP binding domain containing 2
MMD	ENSG00000108960	23531	monocyte to macrophage differentiation associated
PMP22	ENSG00000109099	5376	peripheral myelin protein 22
GNRHR	ENSG00000109163	2798	gonadotropin releasing hormone receptor
PF4V1	ENSG00000109272	5197	platelet factor 4 variant 1
NFKB1	ENSG00000109320	4790	nuclear factor kappa B subunit 1
AREG	ENSG00000109321	374	amphiregulin
IL2	ENSG00000109471	3558	interleukin 2
NEIL3	ENSG00000109674	55247	nei like DNA glycosylase 3
BST1	ENSG00000109743	683	bone marrow stromal cell antigen 1
KLHL5	ENSG00000109790	51088	kelch like family member 5
NCAPG	ENSG00000109805	64151	non-SMC condensin I complex subunit G
CRYAB	ENSG00000109846	1410	crystallin alpha B
FNBP4	ENSG00000109920	23360	formin binding protein 4
CRTAM	ENSG00000109943	56253	cytotoxic and regulatory T cell molecule
B3GAT1	ENSG00000109956	27087	beta-1,3-glucuronyltransferase 1
HSPA8	ENSG00000109971	3312	heat shock protein family A (Hsp70) member 8
UNC93B1	ENSG00000110057	81622	unc-93 homolog B1, TLR signaling regulator
MS4A6A	ENSG00000110077	64231	membrane spanning 4-domains A6A
MS4A4A	ENSG00000110079	51338	membrane spanning 4-domains A4A
HPX	ENSG00000110169	3263	hemopexin
APOC3	ENSG00000110245	345	apolipoprotein C3
RNF141	ENSG00000110315	50862	ring finger protein 141
IL10RA	ENSG00000110324	3587	interleukin 10 receptor subunit alpha
CBL	ENSG00000110395	867	Cbl proto-oncogene
SLC15A3	ENSG00000110446	51296	solute carrier family 15 member 3
MDK	ENSG00000110492	4192	midkine
CD81	ENSG00000110651	975	CD81 molecule
CALCA	ENSG00000110680	796	calcitonin related polypeptide alpha
VWF	ENSG00000110799	7450	von Willebrand factor
CD69	ENSG00000110848	969	CD69 molecule
CLEC2B	ENSG00000110852	9976	C-type lectin domain family 2 member B
SELPLG	ENSG00000110876	6404	selectin P ligand
IL23A	ENSG00000110944	51561	interleukin 23 subunit alpha
CYP27B1	ENSG00000111012	1594	cytochrome P450 family 27 subfamily B member 1
ELK3	ENSG00000111145	2004	ETS transcription factor ELK3
WNT5B	ENSG00000111186	81029	Wnt family member 5B
FOXM1	ENSG00000111206	2305	forkhead box M1
FGF6	ENSG00000111241	2251	fibroblast growth factor 6
RAD51AP1	ENSG00000111247	10635	RAD51 associated protein 1
LTBR	ENSG00000111321	4055	lymphotoxin beta receptor
OAS2	ENSG00000111335	4939	2'-5'-oligoadenylate synthetase 2
MGP	ENSG00000111341	4256	matrix Gla protein
DDX55	ENSG00000111364	57696	DEAD-box helicase 55
ENDOU	ENSG00000111405	8909	endonuclease, poly(U) specific
VDR	ENSG00000111424	7421	vitamin D receptor
IL26	ENSG00000111536	55801	interleukin 26
IFNG	ENSG00000111537	3458	interferon gamma
NUP107	ENSG00000111581	57122	nucleoporin 107
TIMELESS	ENSG00000111602	8914	timeless circadian regulator
CDCA3	ENSG00000111665	83461	cell division cycle associated 3
PTPN6	ENSG00000111679	5777	protein tyrosine phosphatase non-receptor type 6
CLEC4A	ENSG00000111729	50856	C-type lectin domain family 4 member A
AICDA	ENSG00000111732	57379	activation induced cytidine deaminase
KLRB1	ENSG00000111796	3820	killer cell lectin like receptor B1
COL12A1	ENSG00000111799	1303	collagen type XII alpha 1 chain
BTN3A3	ENSG00000111801	10384	butyrophilin subfamily 3 member A3
DSE	ENSG00000111817	29940	dermatan sulfate epimerase
MAK	ENSG00000111837	4117	male germ cell associated kinase
ADTRP	ENSG00000111863	84830	androgen dependent TFPI regulating protein
ULBP1	ENSG00000111981	80329	UL16 binding protein 1
PPARD	ENSG00000112033	5467	peroxisome proliferator activated receptor delta
OPRM1	ENSG00000112038	4988	opioid receptor mu 1
MAPK14	ENSG00000112062	1432	mitogen-activated protein kinase 14
IL17A	ENSG00000112115	3605	interleukin 17A
IL17F	ENSG00000112116	112744	interleukin 17F
MCM3	ENSG00000112118	4172	minichromosome maintenance complex component 3
CD83	ENSG00000112149	9308	CD83 molecule
GLP1R	ENSG00000112164	2740	glucagon like peptide 1 receptor
BMP5	ENSG00000112175	653	bone morphogenetic protein 5
BACH2	ENSG00000112182	60468	BTB domain and CNC homolog 2
VNN1	ENSG00000112299	8876	vanin 1
VNN2	ENSG00000112303	8875	vanin 2
NR2E1	ENSG00000112333	7101	nuclear receptor subfamily 2 group E member 1
CCR6	ENSG00000112486	1235	C-C motif chemokine receptor 6
QKI	ENSG00000112531	9444	QKI, KH domain containing RNA binding
VEGFA	ENSG00000112715	7422	vascular endothelial growth factor A
TTK	ENSG00000112742	7272	TTK protein kinase
LAMA4	ENSG00000112769	3910	laminin subunit alpha 4
LY86	ENSG00000112799	9450	lymphocyte antigen 86
SEMA5A	ENSG00000112902	9037	semaphorin 5A
C7	ENSG00000112936	730	complement C7
GHR	ENSG00000112964	2690	growth hormone receptor
BRD8	ENSG00000112983	10902	bromodomain containing 8
KIF20A	ENSG00000112984	10112	kinesin family member 20A
HBEGF	ENSG00000113070	1839	heparin binding EGF like growth factor
LOX	ENSG00000113083	4015	lysyl oxidase
GZMK	ENSG00000113088	3003	granzyme K
SPARC	ENSG00000113140	6678	secreted protein acidic and cysteine rich
HAVCR1	ENSG00000113249	26762	hepatitis A virus cellular receptor 1
ITK	ENSG00000113263	3702	IL2 inducible T cell kinase
THBS4	ENSG00000113296	7060	thrombospondin 4
IL12B	ENSG00000113302	3593	interleukin 12B
BTNL8	ENSG00000113303	79908	butyrophilin like 8
LMNB1	ENSG00000113368	4001	lamin B1
NPR3	ENSG00000113389	4883	natriuretic peptide receptor 3
PRLR	ENSG00000113494	5618	prolactin receptor
IL4	ENSG00000113520	3565	interleukin 4
IL5	ENSG00000113525	3567	interleukin 5
ST8SIA4	ENSG00000113532	7903	ST8 alpha-N-acetyl-neuraminide alpha-2,8-sialyltransferase 4
FGF1	ENSG00000113578	2246	fibroblast growth factor 1
NR3C1	ENSG00000113580	2908	nuclear receptor subfamily 3 group C member 1
C5orf15	ENSG00000113583	56951	chromosome 5 open reading frame 15
LIFR	ENSG00000113594	3977	LIF receptor subunit alpha
DPYSL3	ENSG00000113657	1809	dihydropyrimidinase like 3
PDGFRB	ENSG00000113721	5159	platelet derived growth factor receptor beta
STC2	ENSG00000113739	8614	stanniocalcin 2
SMC4	ENSG00000113810	10051	structural maintenance of chromosomes 4
KNG1	ENSG00000113889	3827	kininogen 1
HRG	ENSG00000113905	3273	histidine rich glycoprotein
BCL6	ENSG00000113916	604	BCL6 transcription repressor
CD86	ENSG00000114013	942	CD86 molecule
RBP2	ENSG00000114113	5948	retinol binding protein 2
RBP1	ENSG00000114115	5947	retinol binding protein 1
BCHE	ENSG00000114200	590	butyrylcholinesterase
WNT5A	ENSG00000114251	7474	Wnt family member 5A
FGF12	ENSG00000114279	2257	fibroblast growth factor 12
ECT2	ENSG00000114346	1894	epithelial cell transforming 2
USP9Y	ENSG00000114374	8287	ubiquitin specific peptidase 9 Y-linked
RPL24	ENSG00000114391	6152	ribosomal protein L24
CBLB	ENSG00000114423	868	Cbl proto-oncogene B
GNB4	ENSG00000114450	59345	G protein subunit beta 4
PLXNA1	ENSG00000114554	5361	plexin A1
ATP6V1A	ENSG00000114573	523	ATPase H+ transporting V1 subunit A
ABTB1	ENSG00000114626	80325	ankyrin repeat and BTB domain containing 1
CSPG5	ENSG00000114646	10675	chondroitin sulfate proteoglycan 5
ACVR2B	ENSG00000114739	93	activin A receptor type 2B
VIPR1	ENSG00000114812	7433	vasoactive intestinal peptide receptor 1
IL1A	ENSG00000115008	3552	interleukin 1 alpha
CCL20	ENSG00000115009	6364	C-C motif chemokine ligand 20
ZAP70	ENSG00000115085	7535	zeta chain of T cell receptor associated protein kinase 70
ACTR3	ENSG00000115091	10096	actin related protein 3
POMC	ENSG00000115138	5443	proopiomelanocortin
CENPA	ENSG00000115163	1058	centromere protein A
CYTIP	ENSG00000115165	9595	cytohesin 1 interacting protein
ITGA4	ENSG00000115232	3676	integrin subunit alpha 4
PSMD14	ENSG00000115233	10213	proteasome 26S subunit, non-ATPase 14
PDE1A	ENSG00000115252	5136	phosphodiesterase 1A
GCG	ENSG00000115263	2641	glucagon
IFIH1	ENSG00000115267	64135	interferon induced with helicase C domain 1
RPS15	ENSG00000115268	6209	ribosomal protein S15
CLIP4	ENSG00000115295	79745	CAP-Gly domain containing linker protein family member 4
TACR1	ENSG00000115353	6869	tachykinin receptor 1
CCDC88A	ENSG00000115355	55704	coiled-coil domain containing 88A
LANCL1	ENSG00000115365	10314	LanC like 1
EFEMP1	ENSG00000115380	2202	EGF containing fibulin extracellular matrix protein 1
REG1A	ENSG00000115386	5967	regenerating family member 1 alpha
FN1	ENSG00000115414	2335	fibronectin 1
STAT1	ENSG00000115415	6772	signal transducer and activator of transcription 1
ELMOD3	ENSG00000115459	84173	ELMO domain containing 3
IGFBP5	ENSG00000115461	3488	insulin like growth factor binding protein 5
GNLY	ENSG00000115523	10578	granulysin
IL1R2	ENSG00000115590	7850	interleukin 1 receptor type 2
IL1R1	ENSG00000115594	3554	interleukin 1 receptor type 1
IL1RL2	ENSG00000115598	8808	interleukin 1 receptor like 2
IL1RL1	ENSG00000115602	9173	interleukin 1 receptor like 1
IL18R1	ENSG00000115604	8809	interleukin 18 receptor 1
IL18RAP	ENSG00000115607	8807	interleukin 18 receptor accessory protein
PROC	ENSG00000115718	5624	protein C, inactivator of coagulation factors Va and VIIIa
DARS	ENSG00000115866	1615	aspartyl-tRNA synthetase
SDC1	ENSG00000115884	6382	syndecan 1
SOS1	ENSG00000115904	6654	SOS Ras/Rac guanine nucleotide exchange factor 1
WIPF1	ENSG00000115935	7456	WAS/WASL interacting protein family member 1
COX7A2L	ENSG00000115944	9167	cytochrome c oxidase subunit 7A2 like
PLEK	ENSG00000115956	5341	pleckstrin
CD207	ENSG00000116031	50489	CD207 molecule
ALMS1	ENSG00000116127	7840	ALMS1 centrosome and basal body associated protein
PRRX1	ENSG00000116132	5396	paired related homeobox 1
MORN1	ENSG00000116151	79906	MORN repeat containing 1
CACYBP	ENSG00000116161	27101	calcyclin binding protein
ANGPTL1	ENSG00000116194	9068	angiopoietin like 1
LRRC42	ENSG00000116212	115353	leucine rich repeat containing 42
OPRD1	ENSG00000116329	4985	opioid receptor delta 1
AMPD2	ENSG00000116337	271	adenosine monophosphate deaminase 2
HDAC1	ENSG00000116478	3065	histone deacetylase 1
CAPZA1	ENSG00000116489	829	capping actin protein of muscle Z-line subunit alpha 1
LEPR	ENSG00000116678	3953	leptin receptor
IVNS1ABP	ENSG00000116679	10625	influenza virus NS1A binding protein
NCF2	ENSG00000116701	4688	neutrophil cytosolic factor 2
PLA2G4A	ENSG00000116711	5321	phospholipase A2 group IVA
CFHR3	ENSG00000116785	10878	complement factor H related 3
CD2	ENSG00000116824	914	CD2 molecule
TTF2	ENSG00000116830	8458	transcription termination factor 2
NR5A2	ENSG00000116833	2494	nuclear receptor subfamily 5 group A member 2
NID1	ENSG00000116962	4811	nidogen 1
BMP8B	ENSG00000116985	656	bone morphogenetic protein 8b
KMO	ENSG00000117009	8564	kynurenine 3-monooxygenase
AKT3	ENSG00000117020	10000	AKT serine/threonine kinase 3
ACADM	ENSG00000117054	34	acyl-CoA dehydrogenase medium chain
ST6GALNAC5	ENSG00000117069	81849	ST6 N-acetylgalactosaminide alpha-2,6-sialyltransferase 5
CD48	ENSG00000117091	962	CD48 molecule
MFAP2	ENSG00000117122	4237	microfibril associated protein 2
CTBS	ENSG00000117151	1486	chitobiase
GBP3	ENSG00000117226	2635	guanylate binding protein 3
GBP1	ENSG00000117228	2633	guanylate binding protein 1
CD160	ENSG00000117281	11126	CD160 molecule
CR2	ENSG00000117322	1380	complement C3d receptor 2
CDC20	ENSG00000117399	991	cell division cycle 20
MPL	ENSG00000117400	4352	MPL proto-oncogene, thrombopoietin receptor
ARTN	ENSG00000117407	9048	artemin
PRDX1	ENSG00000117450	5052	peroxiredoxin 1
PIK3R3	ENSG00000117461	8503	phosphoinositide-3-kinase regulatory subunit 3
FASLG	ENSG00000117560	356	Fas ligand
TNFSF4	ENSG00000117586	7292	TNF superfamily member 4
HSD11B1	ENSG00000117594	3290	hydroxysteroid 11-beta dehydrogenase 1
SERPINC1	ENSG00000117601	462	serpin family C member 1
NEK2	ENSG00000117650	4751	NIMA related kinase 2
NENF	ENSG00000117691	29937	neudesin neurotrophic factor
CENPF	ENSG00000117724	1063	centromere protein F
CTSD	ENSG00000117984	1509	cathepsin D
APOA1	ENSG00000118137	335	apolipoprotein A1
KIF14	ENSG00000118193	9928	kinesin family member 14
DDX59	ENSG00000118197	83479	DEAD-box helicase 59
NRP2	ENSG00000118257	8828	neuropilin 2
CREB1	ENSG00000118260	1385	cAMP responsive element binding protein 1
C1orf54	ENSG00000118292	79630	chromosome 1 open reading frame 54
LRMP	ENSG00000118308	4033	lymphoid restricted membrane protein
FILIP1	ENSG00000118407	27145	filamin A interacting protein 1
CNR1	ENSG00000118432	1268	cannabinoid receptor 1
FBXO30	ENSG00000118496	84085	F-box protein 30
TNFAIP3	ENSG00000118503	7128	TNF alpha induced protein 3
GHRH	ENSG00000118702	2691	growth hormone releasing hormone
RPN2	ENSG00000118705	6185	ribophorin II
CASQ2	ENSG00000118729	845	calsequestrin 2
PKD2	ENSG00000118762	5311	polycystin 2, transient receptor potential cation channel
SPP1	ENSG00000118785	6696	secreted phosphoprotein 1
PCDH17	ENSG00000118946	27253	protocadherin 17
FGF23	ENSG00000118972	8074	fibroblast growth factor 23
NR4A3	ENSG00000119508	8013	nuclear receptor subfamily 4 group A member 3
CSF3R	ENSG00000119535	1441	colony stimulating factor 3 receptor
FCF1	ENSG00000119616	51077	FCF1 rRNA-processing protein
PGF	ENSG00000119630	5228	placental growth factor
LTBP2	ENSG00000119681	4053	latent transforming growth factor beta binding protein 2
TGFB3	ENSG00000119699	7043	transforming growth factor beta 3
GPR68	ENSG00000119714	8111	G protein-coupled receptor 68
ESRRB	ENSG00000119715	2103	estrogen related receptor beta
CNRIP1	ENSG00000119865	25927	cannabinoid receptor interacting protein 1
IFIT3	ENSG00000119917	3437	interferon induced protein with tetratricopeptide repeats 3
IFIT2	ENSG00000119922	3433	interferon induced protein with tetratricopeptide repeats 2
PPP1R3C	ENSG00000119938	5507	protein phosphatase 1 regulatory subunit 3C
SMNDC1	ENSG00000119953	10285	survival motor neuron domain containing 1
HELLS	ENSG00000119969	3070	helicase, lymphoid specific
PRLHR	ENSG00000119973	2834	prolactin releasing hormone receptor
CRHR1	ENSG00000120088	1394	corticotropin releasing hormone receptor 1
DUSP1	ENSG00000120129	1843	dual specificity phosphatase 1
TEK	ENSG00000120156	7010	TEK receptor tyrosine kinase
INSL6	ENSG00000120210	11172	insulin like 6
INSL4	ENSG00000120211	3641	insulin like 4
CD274	ENSG00000120217	29126	CD274 molecule
IFNA8	ENSG00000120242	3445	interferon alpha 8
MYCT1	ENSG00000120279	80177	MYC target 1
TNFSF18	ENSG00000120337	8995	TNF superfamily member 18
ENY2	ENSG00000120533	56943	ENY2 transcription and export complex 2 subunit
MASTL	ENSG00000120539	84930	microtubule associated serine/threonine kinase like
PLXDC2	ENSG00000120594	84898	plexin domain containing 2
TNFSF11	ENSG00000120659	8600	TNF superfamily member 11
NR2C1	ENSG00000120798	7181	nuclear receptor subfamily 2 group C member 1
TMPO	ENSG00000120802	7112	thymopoietin
ARL1	ENSG00000120805	400	ADP ribosylation factor like GTPase 1
GLT8D2	ENSG00000120820	83468	glycosyltransferase 8 domain containing 2
NFYB	ENSG00000120837	4801	nuclear transcription factor Y subunit beta
TNFRSF10B	ENSG00000120889	8795	TNF receptor superfamily member 10b
PTK2B	ENSG00000120899	2185	protein tyrosine kinase 2 beta
PPP3CC	ENSG00000120910	5533	protein phosphatase 3 catalytic subunit gamma
PDLIM2	ENSG00000120913	64236	PDZ and LIM domain 2
NPPB	ENSG00000120937	4879	natriuretic peptide B
TNFRSF8	ENSG00000120949	943	TNF receptor superfamily member 8
CRISPLD1	ENSG00000121005	83690	cysteine rich secretory protein LCCL domain containing 1
COIL	ENSG00000121058	8161	coilin
NCAPH	ENSG00000121152	23397	non-SMC condensin I complex subunit H
MND1	ENSG00000121211	84057	meiotic nuclear divisions 1
TSHZ3	ENSG00000121297	57616	teashirt zinc finger homeobox 3
IAPP	ENSG00000121351	3375	islet amyloid polypeptide
CSTA	ENSG00000121552	1475	cystatin A
POPDC2	ENSG00000121577	64091	popeye domain containing 2
KIF18A	ENSG00000121621	81930	kinesin family member 18A
CAT	ENSG00000121691	847	catalase
FABP3	ENSG00000121769	2170	fatty acid binding protein 3
CCRL2	ENSG00000121797	9034	C-C motif chemokine receptor like 2
CCR2	ENSG00000121807	729230	C-C motif chemokine receptor 2
GHSR	ENSG00000121853	2693	growth hormone secretagogue receptor
TNFSF10	ENSG00000121858	8743	TNF superfamily member 10
PIK3CA	ENSG00000121879	5290	phosphatidylinositol-4,5-bisphosphate 3-kinase catalytic subunit alpha
CXCR4	ENSG00000121966	7852	C-X-C motif chemokine receptor 4
ACVR2A	ENSG00000121989	92	activin A receptor type 2A
FLT3	ENSG00000122025	2322	fms related tyrosine kinase 3
SASH3	ENSG00000122122	54440	SAM and SH3 domain containing 3
PAEP	ENSG00000122133	5047	progestagen associated endometrial protein
OBP2A	ENSG00000122136	29991	odorant binding protein 2A
MYOG	ENSG00000122180	4656	myogenin
LAX1	ENSG00000122188	54900	lymphocyte transmembrane adaptor 1
PLG	ENSG00000122194	5340	plasminogen
CD244	ENSG00000122223	51744	CD244 molecule
LDB3	ENSG00000122367	11155	LIM domain binding 3
PTGFR	ENSG00000122420	5737	prostaglandin F receptor
KLHL7	ENSG00000122550	55975	kelch like family member 7
NPY	ENSG00000122585	4852	neuropeptide Y
INHBA	ENSG00000122641	3624	inhibin subunit beta A
TWIST1	ENSG00000122691	7291	twist family bHLH transcription factor 1
ACO1	ENSG00000122729	48	aconitase 1
CNTFR	ENSG00000122756	1271	ciliary neurotrophic factor receptor
CALD1	ENSG00000122786	800	caldesmon 1
AKR1D1	ENSG00000122787	6718	aldo-keto reductase family 1 member D1
SFTPA1	ENSG00000122852	653509	surfactant protein A1
PLAU	ENSG00000122861	5328	plasminogen activator, urokinase
SRGN	ENSG00000122862	5552	serglycin
BICC1	ENSG00000122870	80114	BicC family RNA binding protein 1
ECD	ENSG00000122882	11319	ecdysoneless cell cycle regulator
SLC25A16	ENSG00000122912	8034	solute carrier family 25 member 16
ZWINT	ENSG00000122952	11130	ZW10 interacting kinetochore protein
HVCN1	ENSG00000122986	84329	hydrogen voltage gated channel 1
SSPN	ENSG00000123096	8082	sarcospan
ZC3H13	ENSG00000123200	23091	zinc finger CCCH-type containing 13
NLN	ENSG00000123213	57486	neurolysin
CENPK	ENSG00000123219	64105	centromere protein K
ARHGAP9	ENSG00000123329	64333	Rho GTPase activating protein 9
NCKAP1L	ENSG00000123338	3071	NCK associated protein 1 like
NR4A1	ENSG00000123358	3164	nuclear receptor subfamily 4 group A member 1
LRP1	ENSG00000123384	4035	LDL receptor related protein 1
STIL	ENSG00000123473	6491	STIL centriolar assembly protein
HJURP	ENSG00000123485	55355	Holliday junction recognition protein
IL13RA2	ENSG00000123496	3598	interleukin 13 receptor subunit alpha 2
COL10A1	ENSG00000123500	1300	collagen type X alpha 1 chain
PLP1	ENSG00000123560	5354	proteolipid protein 1
TNFAIP6	ENSG00000123610	7130	TNF alpha induced protein 6
ACVR1C	ENSG00000123612	130399	activin A receptor type 1C
G0S2	ENSG00000123689	50486	G0/G1 switch 2
EXOSC9	ENSG00000123737	5393	exosome component 9
RAB38	ENSG00000123892	23682	RAB38, member RAS oncogene family
AGO2	ENSG00000123908	27161	argonaute RISC catalytic component 2
CKS2	ENSG00000123975	1164	CDC28 protein kinase regulatory subunit 2
INHA	ENSG00000123999	3623	inhibin subunit alpha
MC3R	ENSG00000124089	4159	melanocortin 3 receptor
PI3	ENSG00000124102	5266	peptidase inhibitor 3
SLPI	ENSG00000124107	6590	secretory leukocyte peptidase inhibitor
SDC4	ENSG00000124145	6385	syndecan 4
SEMG2	ENSG00000124157	6407	semenogelin 2
VAPB	ENSG00000124164	9217	VAMP associated protein B and C
PLCG1	ENSG00000124181	5335	phospholipase C gamma 1
EDN3	ENSG00000124205	1908	endothelin 3
CSE1L	ENSG00000124207	1434	chromosome segregation 1 like
PTGIS	ENSG00000124212	5740	prostaglandin I2 synthase
STAU1	ENSG00000124214	6780	staufen double-stranded RNA binding protein 1
DDX27	ENSG00000124228	55661	DEAD-box helicase 27
SEMG1	ENSG00000124233	6406	semenogelin 1
IL9R	ENSG00000124334	3581	interleukin 9 receptor
NAGK	ENSG00000124357	55577	N-acetylglucosamine kinase
IL17C	ENSG00000124391	27189	interleukin 17C
CEACAM8	ENSG00000124469	1088	carcinoembryonic antigen related cell adhesion molecule 8
NDP	ENSG00000124479	4693	norrin cystine knot growth factor NDP
F13A1	ENSG00000124491	2162	coagulation factor XIII A chain
BTN2A2	ENSG00000124508	10385	butyrophilin subfamily 2 member A2
TREM1	ENSG00000124731	54210	triggering receptor expressed on myeloid cells 1
CPNE5	ENSG00000124772	57699	copine 5
SLC35B3	ENSG00000124786	51000	solute carrier family 35 member B3
RUNX2	ENSG00000124813	860	RUNX family transcription factor 2
CXCL6	ENSG00000124875	6372	C-X-C motif chemokine ligand 6
EREG	ENSG00000124882	2069	epiregulin
AHNAK	ENSG00000124942	79026	AHNAK nucleoprotein
GPR18	ENSG00000125245	2841	G protein-coupled receptor 18
SLC10A2	ENSG00000125255	6555	solute carrier family 10 member 2
ABCC4	ENSG00000125257	10257	ATP binding cassette subfamily C member 4
IRF1	ENSG00000125347	3659	interferon regulatory factor 1
AMELX	ENSG00000125363	265	amelogenin X-linked
BMP4	ENSG00000125378	652	bone morphogenetic protein 4
PTGER2	ENSG00000125384	5732	prostaglandin E receptor 2
NUP85	ENSG00000125450	79902	nucleoporin 85
KIR2DL1	ENSG00000125498	3802	killer cell immunoglobulin like receptor, two Ig domains and long cytoplasmic tail 1
OPRL1	ENSG00000125510	4987	opioid related nociceptin receptor 1
IL1B	ENSG00000125538	3553	interleukin 1 beta
IL37	ENSG00000125571	27178	interleukin 37
PSPN	ENSG00000125650	5623	persephin
CLPP	ENSG00000125656	8192	caseinolytic mitochondrial matrix peptidase proteolytic subunit
TNFSF9	ENSG00000125657	8744	TNF superfamily member 9
CD70	ENSG00000125726	970	CD70 molecule
C3	ENSG00000125730	718	complement C3
TNFSF14	ENSG00000125735	8740	TNF superfamily member 14
FOSB	ENSG00000125740	2354	FosB proto-oncogene, AP-1 transcription factor subunit
GNRH2	ENSG00000125787	2797	gonadotropin releasing hormone 2
DEFB126	ENSG00000125788	81623	defensin beta 126
CD93	ENSG00000125810	22918	CD93 molecule
BMP2	ENSG00000125845	650	bone morphogenetic protein 2
PCSK2	ENSG00000125851	5126	proprotein convertase subtilisin/kexin type 2
TCF15	ENSG00000125878	6939	transcription factor 15
DEFB129	ENSG00000125903	140881	defensin beta 129
GDF5	ENSG00000125965	8200	growth differentiation factor 5
RALY	ENSG00000125970	22913	RALY heterogeneous nuclear ribonucleoprotein
DYNLRB1	ENSG00000125971	83658	dynein light chain roadblock-type 1
EIF2S2	ENSG00000125977	8894	eukaryotic translation initiation factor 2 subunit beta
ERGIC3	ENSG00000125991	51614	ERGIC and golgi 3
ROMO1	ENSG00000125995	140823	reactive oxygen species modulator 1
BPIFB1	ENSG00000125999	92747	BPI fold containing family B member 1
PSMB2	ENSG00000126067	5690	proteasome subunit beta 2
TUBGCP3	ENSG00000126216	10426	tubulin gamma complex associated protein 3
SLURP1	ENSG00000126233	57152	secreted LY6/PLAUR domain containing 1
FFAR2	ENSG00000126262	2867	free fatty acid receptor 2
HCST	ENSG00000126264	10870	hematopoietic cell signal transducer
THRA	ENSG00000126351	7067	thyroid hormone receptor alpha
CCR7	ENSG00000126353	1236	C-C motif chemokine receptor 7
NR1D1	ENSG00000126368	9572	nuclear receptor subfamily 1 group D member 1
IRF3	ENSG00000126456	3661	interferon regulatory factor 3
SBDS	ENSG00000126524	51119	SBDS ribosome maturation factor
HTN1	ENSG00000126550	3346	histatin 1
STAT5A	ENSG00000126561	6776	signal transducer and activator of transcription 5A
BECN1	ENSG00000126581	8678	beclin 1
PRKCG	ENSG00000126583	5582	protein kinase C gamma
GLIS2	ENSG00000126603	84662	GLIS family zinc finger 2
UXT	ENSG00000126756	8409	ubiquitously expressed prefoldin like chaperone
CFP	ENSG00000126759	5199	complement factor properdin
TIMM17B	ENSG00000126768	10245	translocase of inner mitochondrial membrane 17B
DLGAP5	ENSG00000126787	9787	DLG associated protein 5
HSPA2	ENSG00000126803	3306	heat shock protein family A (Hsp70) member 2
EVI2A	ENSG00000126860	2123	ecotropic viral integration site 2A
AVPR2	ENSG00000126895	554	arginine vasopressin receptor 2
MAP2K2	ENSG00000126934	5605	mitogen-activated protein kinase kinase 2
ARMCX1	ENSG00000126947	51309	armadillo repeat containing X-linked 1
CANX	ENSG00000127022	821	calnexin
RGS13	ENSG00000127074	6003	regulator of G protein signaling 13
EDN2	ENSG00000127129	1907	endothelin 2
BCL11B	ENSG00000127152	64919	BAF chromatin remodeling complex subunit BCL11B
MASP1	ENSG00000127241	5648	mannan binding lectin serine peptidase 1
IL22	ENSG00000127318	50616	interleukin 22
DYRK2	ENSG00000127334	8445	dual specificity tyrosine phosphorylation regulated kinase 2
FGFRL1	ENSG00000127418	53834	fibroblast growth factor receptor like 1
SLC35E1	ENSG00000127526	79939	solute carrier family 35 member E1
WFIKKN1	ENSG00000127578	117166	WAP, follistatin/kazal, immunoglobulin, kunitz and netrin domain containing 1
IL17B	ENSG00000127743	27190	interleukin 17B
TNFRSF19	ENSG00000127863	55504	TNF receptor superfamily member 19
GNG11	ENSG00000127920	2791	G protein subunit gamma 11
FGL2	ENSG00000127951	10875	fibrinogen like 2
STEAP4	ENSG00000127954	79689	STEAP4 metalloreductase
GNAI1	ENSG00000127955	2770	G protein subunit alpha i1
SGCE	ENSG00000127990	8910	sarcoglycan epsilon
ZFP36	ENSG00000128016	7538	ZFP36 ring finger protein
PAICS	ENSG00000128050	10606	phosphoribosylaminoimidazole carboxylase and phosphoribosylaminoimidazolesuccinocarboxamide synthase
KDR	ENSG00000128052	3791	kinase insert domain receptor
ADM2	ENSG00000128165	79924	adrenomedullin 2
VPREB3	ENSG00000128218	29802	V-set pre-B cell surrogate light chain 3
APOL3	ENSG00000128284	80833	apolipoprotein L3
MCHR1	ENSG00000128285	2847	melanin concentrating hormone receptor 1
GALR3	ENSG00000128310	8484	galanin receptor 3
RAC2	ENSG00000128340	5880	Rac family small GTPase 2
LIF	ENSG00000128342	3976	LIF interleukin 6 family cytokine
APOBEC3A	ENSG00000128383	200315	apolipoprotein B mRNA editing enzyme catalytic subunit 3A
APOBEC3F	ENSG00000128394	200316	apolipoprotein B mRNA editing enzyme catalytic subunit 3F
DOCK4	ENSG00000128512	9732	dedicator of cytokinesis 4
VGF	ENSG00000128564	7425	VGF nerve growth factor inducible
CALU	ENSG00000128595	813	calumenin
IRF5	ENSG00000128604	3663	interferon regulatory factor 5
MRPS12	ENSG00000128626	6183	mitochondrial ribosomal protein S12
CHN1	ENSG00000128656	1123	chimerin 1
ICE2	ENSG00000128915	79664	interactor of little elongation complex ELL subunit 2
DLL4	ENSG00000128917	54567	delta like canonical Notch ligand 4
ALDH1A2	ENSG00000128918	8854	aldehyde dehydrogenase 1 family member A2
KNSTRN	ENSG00000128944	90417	kinetochore localized astrin (SPAG5) binding protein
ISLR	ENSG00000129009	3671	immunoglobulin superfamily containing leucine rich repeat
LOXL1	ENSG00000129038	4016	lysyl oxidase like 1
ACKR4	ENSG00000129048	51554	atypical chemokine receptor 4
PALLD	ENSG00000129116	23022	palladin, cytoskeletal associated protein
SPCS3	ENSG00000129128	60559	signal peptidase complex subunit 3
E2F8	ENSG00000129173	79733	E2F transcription factor 8
CD68	ENSG00000129226	968	CD68 molecule
SIGLEC9	ENSG00000129450	27180	sialic acid binding Ig like lectin 9
SEC14L1	ENSG00000129657	6397	SEC14 like lipid binding 1
ARHGEF6	ENSG00000129675	9459	Rac/Cdc42 guanine nucleotide exchange factor 6
FGF13	ENSG00000129682	2258	fibroblast growth factor 13
RPS4Y1	ENSG00000129824	6192	ribosomal protein S4 Y-linked 1
SHC2	ENSG00000129946	25759	SHC adaptor protein 2
LBP	ENSG00000129988	3929	lipopolysaccharide binding protein
CNN1	ENSG00000130176	1264	calponin 1
APOE	ENSG00000130203	348	apolipoprotein E
APOC1	ENSG00000130208	341	apolipoprotein C1
LRCH2	ENSG00000130224	57631	leucine rich repeats and calponin homology domain containing 2
BST2	ENSG00000130303	684	bone marrow stromal cell antigen 2
LSM7	ENSG00000130332	51690	LSM7 homolog, U6 small nuclear RNA and mRNA degradation associated
FUT5	ENSG00000130383	2527	fucosyltransferase 5
BMP15	ENSG00000130385	9210	bone morphogenetic protein 15
ACTN4	ENSG00000130402	81	actinin alpha 4
EPO	ENSG00000130427	2056	erythropoietin
PXDN	ENSG00000130508	7837	peroxidasin
GDF15	ENSG00000130513	9518	growth differentiation factor 15
JUND	ENSG00000130522	3727	JunD proto-oncogene, AP-1 transcription factor subunit
LSP1	ENSG00000130592	4046	lymphocyte specific protein 1
COL5A1	ENSG00000130635	1289	collagen type V alpha 1 chain
PAK4	ENSG00000130669	10298	p21 (RAC1) activated kinase 4
TAF4	ENSG00000130699	6874	TATA-box binding protein associated factor 4
ADRM1	ENSG00000130706	11047	adhesion regulating molecule 1
GMFG	ENSG00000130755	9535	glia maturation factor gamma
THEMIS2	ENSG00000130775	9473	thymocyte selection associated family member 2
ANGPTL6	ENSG00000130812	83854	angiopoietin like 6
DKC1	ENSG00000130826	1736	dyskerin pseudouridine synthase 1
PLXNA3	ENSG00000130827	55558	plexin A3
NOL11	ENSG00000130935	25926	nucleolar protein 11
ULBP2	ENSG00000131015	80328	UL16 binding protein 2
AKAP12	ENSG00000131016	9590	A-kinase anchoring protein 12
SYNE1	ENSG00000131018	23345	spectrin repeat containing nuclear envelope protein 1
ULBP3	ENSG00000131019	79465	UL16 binding protein 3
LILRB2	ENSG00000131042	10288	leukocyte immunoglobulin like receptor B2
AAR2	ENSG00000131043	25980	AAR2 splicing factor
BPIFA2	ENSG00000131050	140683	BPI fold containing family A member 2
BPIFA3	ENSG00000131059	128861	BPI fold containing family A member 3
DEFB118	ENSG00000131068	117285	defensin beta 118
GFAP	ENSG00000131095	2670	glial fibrillary acidic protein
PYY	ENSG00000131096	5697	peptide YY
CCL25	ENSG00000131142	6370	C-C motif chemokine ligand 25
GINS2	ENSG00000131153	51659	GINS complex subunit 2
F12	ENSG00000131187	2161	coagulation factor XII
NFATC1	ENSG00000131196	4772	nuclear factor of activated T cells 1
IDO1	ENSG00000131203	3620	indoleamine 2,3-dioxygenase 1
TRAF3	ENSG00000131323	7187	TNF receptor associated factor 3
SH3BP5	ENSG00000131370	9467	SH3 domain binding protein 5
RFTN1	ENSG00000131378	23180	raftlin, lipid raft linker 1
GALNT15	ENSG00000131386	117248	polypeptide N-acetylgalactosaminyltransferase 15
NR1H2	ENSG00000131408	7376	nuclear receptor subfamily 1 group H member 2
GFPT2	ENSG00000131459	9945	glutamine-fructose-6-phosphate transaminase 2
TUBG1	ENSG00000131462	7283	tubulin gamma 1
PSME3	ENSG00000131467	10197	proteasome activator subunit 3
AOC3	ENSG00000131471	8639	amine oxidase copper containing 3
TMEM204	ENSG00000131634	79652	transmembrane protein 204
MAP1B	ENSG00000131711	4131	microtubule associated protein 1B
IL13RA1	ENSG00000131724	3597	interleukin 13 receptor subunit alpha 1
TOP2A	ENSG00000131747	7153	DNA topoisomerase II alpha
RARA	ENSG00000131759	5914	retinoic acid receptor alpha
FSHB	ENSG00000131808	2488	follicle stimulating hormone subunit beta
SNRPA1	ENSG00000131876	6627	small nuclear ribonucleoprotein polypeptide A'
NR0B2	ENSG00000131910	8431	nuclear receptor subfamily 0 group B member 2
CCT6B	ENSG00000132141	10693	chaperonin containing TCP1 subunit 6B
RAF1	ENSG00000132155	5894	Raf-1 proto-oncogene, serine/threonine kinase
PPARG	ENSG00000132170	5468	peroxisome proliferator activated receptor gamma
FCRLA	ENSG00000132185	84824	Fc receptor like A
TRIM5	ENSG00000132256	85363	tripartite motif containing 5
TRIM22	ENSG00000132274	10346	tripartite motif containing 22
SERPINF1	ENSG00000132386	5176	serpin family F member 1
ITGB4	ENSG00000132470	3691	integrin subunit beta 4
CLEC10A	ENSG00000132514	10462	C-type lectin domain containing 10A
XAF1	ENSG00000132530	54739	XIAP associated factor 1
DLG4	ENSG00000132535	1742	discs large MAGUK scaffold protein 4
DAP3	ENSG00000132676	7818	death associated protein 3
CRP	ENSG00000132693	1401	C-reactive protein
FCRL2	ENSG00000132704	79368	Fc receptor like 2
SYT11	ENSG00000132718	23208	synaptotagmin 11
IGHMBP2	ENSG00000132740	3508	immunoglobulin mu DNA binding protein 2
CTNNBL1	ENSG00000132792	56259	catenin beta like 1
OSER1	ENSG00000132823	51526	oxidative stress responsive serine rich 1
AP3B1	ENSG00000132842	8546	adaptor related protein complex 3 subunit beta 1
ANGPTL3	ENSG00000132855	27329	angiopoietin like 3
FBXO44	ENSG00000132879	93611	F-box protein 44
ALOX5AP	ENSG00000132965	241	arachidonate 5-lipoxygenase activating protein
CHRM3	ENSG00000133019	1131	cholinergic receptor muscarinic 3
CHIT1	ENSG00000133063	1118	chitinase 1
LGR6	ENSG00000133067	59352	leucine rich repeat containing G protein-coupled receptor 6
DCLK1	ENSG00000133083	9201	doublecortin like kinase 1
CCNA1	ENSG00000133101	8900	cyclin A1
RXFP2	ENSG00000133105	122042	relaxin family peptide receptor 2
POSTN	ENSG00000133110	10631	periostin
RFXAP	ENSG00000133111	5994	regulatory factor X associated protein
KL	ENSG00000133116	9365	klotho
RFC3	ENSG00000133119	5983	replication factor C subunit 3
RNF128	ENSG00000133135	79589	ring finger protein 128
MYH11	ENSG00000133392	4629	myosin heavy chain 11
C1QTNF6	ENSG00000133466	114904	C1q and TNF related 6
GIMAP6	ENSG00000133561	474344	GTPase, IMAP family member 6
GIMAP4	ENSG00000133574	55303	GTPase, IMAP family member 4
NTS	ENSG00000133636	4922	neurotensin
SFTPD	ENSG00000133661	6441	surfactant protein D
KRAS	ENSG00000133703	3845	KRAS proto-oncogene, GTPase
SPINK5	ENSG00000133710	11005	serine peptidase inhibitor, Kazal type 5
CA1	ENSG00000133742	759	carbonic anhydrase 1
EIF2S1	ENSG00000134001	1965	eukaryotic translation initiation factor 2 subunit alpha
LOXL2	ENSG00000134013	4017	lysyl oxidase like 2
CCNB1	ENSG00000134057	891	cyclin B1
CD180	ENSG00000134061	4064	CD180 molecule
TSHB	ENSG00000134200	7252	thyroid stimulating hormone beta
VAV3	ENSG00000134215	10451	vav guanine nucleotide exchange factor 3
SORT1	ENSG00000134243	6272	sortilin 1
CD101	ENSG00000134256	9398	CD101 molecule
NGF	ENSG00000134259	4803	nerve growth factor
RSAD2	ENSG00000134321	91543	radical S-adenosyl methionine domain containing 2
CMPK2	ENSG00000134326	129607	cytidine/uridine monophosphate kinase 2
IL6ST	ENSG00000134352	3572	interleukin 6 signal transducer
FST	ENSG00000134363	10468	follistatin
GRP	ENSG00000134443	2922	gastrin releasing peptide
IL2RA	ENSG00000134460	3559	interleukin 2 receptor subunit alpha
IL15RA	ENSG00000134470	3601	interleukin 15 receptor subunit alpha
CCNH	ENSG00000134480	902	cyclin H
DOCK2	ENSG00000134516	1794	dedicator of cytokinesis 2
EMP1	ENSG00000134531	2012	epithelial membrane protein 1
SOX5	ENSG00000134532	6660	SRY-box 5
RERG	ENSG00000134533	85004	RAS like estrogen regulated growth inhibitor
KLRD1	ENSG00000134539	3824	killer cell lectin like receptor D1
KLRC1	ENSG00000134545	3821	killer cell lectin like receptor C1
MTNR1B	ENSG00000134640	4544	melatonin receptor 1B
CDCA8	ENSG00000134690	55143	cell division cycle associated 8
APLNR	ENSG00000134817	187	apelin receptor
C5AR2	ENSG00000134830	27202	complement component 5a receptor 2
PDGFRA	ENSG00000134853	5156	platelet derived growth factor receptor alpha
COL4A2	ENSG00000134871	1284	collagen type IV alpha 2 chain
DZIP1	ENSG00000134874	22873	DAZ interacting zinc finger protein 1
ARGLU1	ENSG00000134884	55082	arginine and glutamate rich 1
BIVM	ENSG00000134897	54841	basic, immunoglobulin-like variable motif containing
ETS1	ENSG00000134954	2113	ETS proto-oncogene 1, transcription factor
NREP	ENSG00000134986	9315	neuronal regeneration related protein
CTSL	ENSG00000135047	1514	cathepsin L
PSAT1	ENSG00000135069	29968	phosphoserine aminotransferase 1
HAVCR2	ENSG00000135077	84868	hepatitis A virus cellular receptor 2
OASL	ENSG00000135114	8638	2'-5'-oligoadenylate synthetase like
CD36	ENSG00000135218	948	CD36 molecule
MDFIC	ENSG00000135272	29969	MyoD family inhibitor domain containing
CGA	ENSG00000135346	1081	glycoprotein hormones, alpha polypeptide
CD63	ENSG00000135404	967	CD63 molecule
AMHR2	ENSG00000135409	269	anti-Mullerian hormone receptor type 2
LACRT	ENSG00000135413	90070	lacritin
GDF11	ENSG00000135414	10220	growth differentiation factor 11
GLS2	ENSG00000135423	27165	glutaminase 2
CDK4	ENSG00000135446	1019	cyclin dependent kinase 4
ACVR1B	ENSG00000135503	91	activin A receptor type 1B
NMBR	ENSG00000135577	4829	neuromedin B receptor
REPS1	ENSG00000135597	85021	RALBP1 associated Eps domain containing 1
TEC	ENSG00000135605	7006	tec protein tyrosine kinase
SEMA4F	ENSG00000135622	10505	ssemaphorin 4F
CCT7	ENSG00000135624	10574	chaperonin containing TCP1 subunit 7
CPM	ENSG00000135678	1368	carboxypeptidase M
AGT	ENSG00000135744	183	angiotensinogen
RNASEL	ENSG00000135828	6041	ribonuclease L
NPL	ENSG00000135838	80896	N-acetylneuraminate pyruvate lyase
LAMC1	ENSG00000135862	3915	laminin subunit gamma 1
SP110	ENSG00000135899	3431	SP110 nuclear body protein
DOCK10	ENSG00000135905	55619	dedicator of cytokinesis 10
HTR2B	ENSG00000135914	3357	5-hydroxytryptamine receptor 2B
CYP27A1	ENSG00000135929	1593	cytochrome P450 family 27 subfamily A member 1
STAB2	ENSG00000136011	55576	stabilin 2
PLXNC1	ENSG00000136040	10154	plexin C1
VPS36	ENSG00000136100	51028	vacuolar protein sorting 36 homolog
CKAP2	ENSG00000136108	26586	cytoskeleton associated protein 2
EDNRB	ENSG00000136160	1910	endothelin receptor type B
LCP1	ENSG00000136167	3936	lymphocyte cytosolic protein 1
CHST12	ENSG00000136213	55501	carbohydrate sulfotransferase 12
GPNMB	ENSG00000136235	10457	glycoprotein nmb
RAC1	ENSG00000136238	5879	Rac family small GTPase 1
IL6	ENSG00000136244	3569	interleukin 6
BZW2	ENSG00000136261	28969	basic leucine zipper and W2 domains 2
DBNL	ENSG00000136279	28988	drebrin like
IREB2	ENSG00000136381	3658	iron responsive element binding protein 2
TM6SF1	ENSG00000136404	53346	transmembrane 6 superfamily member 1
GH2	ENSG00000136487	2689	growth hormone 2
CSH1	ENSG00000136488	1442	chorionic somatomammotropin hormone 1
BRIP1	ENSG00000136492	83990	BRCA1 interacting protein C-terminal helicase 1
SCN7A	ENSG00000136546	6332	sodium voltage-gated channel alpha subunit 7
TANK	ENSG00000136560	10010	TRAF family member associated NFKB activator
BLK	ENSG00000136573	640	BLK proto-oncogene, Src family tyrosine kinase
HLX	ENSG00000136630	3142	H2.0 like homeobox
IL10	ENSG00000136634	3586	interleukin 10
IL36G	ENSG00000136688	56300	interleukin 36 gamma
IL1RN	ENSG00000136689	3557	interleukin 1 receptor antagonist
IL36A	ENSG00000136694	27179	interleukin 36 alpha
IL36RN	ENSG00000136695	26525	interleukin 36 receptor antagonist
IL36B	ENSG00000136696	27177	interleukin 36 beta
IL1F10	ENSG00000136697	84639	interleukin 1 family member 10
GYPC	ENSG00000136732	2995	glycophorin C (Gerbich blood group)
SMC2	ENSG00000136824	10592	structural maintenance of chromosomes 2
ANGPTL2	ENSG00000136859	23452	angiopoietin like 2
SLC31A2	ENSG00000136867	1318	solute carrier family 31 member 2
TLR4	ENSG00000136869	7099	toll like receptor 4
NR5A1	ENSG00000136931	2516	nuclear receptor subfamily 5 group A member 1
MYC	ENSG00000136997	4609	MYC proto-oncogene, bHLH transcription factor
IL33	ENSG00000137033	90865	interleukin 33
IL11RA	ENSG00000137070	3590	interleukin 11 receptor subunit alpha
CCL21	ENSG00000137077	6366	C-C motif chemokine ligand 21
SIT1	ENSG00000137078	27240	signaling threshold regulating transmembrane adaptor 1
IFNA21	ENSG00000137080	3452	interferon alpha 21
CD72	ENSG00000137101	971	CD72 molecule
CNPY3	ENSG00000137161	10695	canopy FGF signaling regulator 3
GMPR	ENSG00000137198	2766	guanosine monophosphate reductase
IRF4	ENSG00000137265	3662	interferon regulatory factor 4
BPHL	ENSG00000137274	670	biphenyl hydrolase like
TLR2	ENSG00000137462	7097	toll like receptor 2
ARRB1	ENSG00000137486	408	arrestin beta 1
SLCO2B1	ENSG00000137491	11309	solute carrier organic anion transporter family member 2B1
IL18BP	ENSG00000137496	10068	interleukin 18 binding protein
LRRC32	ENSG00000137507	2615	leucine rich repeat containing 32
PI15	ENSG00000137558	51050	peptidase inhibitor 15
SULF1	ENSG00000137573	23213	sulfatase 1
SDCBP	ENSG00000137575	6386	syndecan binding protein
DDX60	ENSG00000137628	55601	DExD/H-box helicase 60
SORL1	ENSG00000137642	6653	sortilin related receptor 1
RDX	ENSG00000137710	5962	radixin
FXYD6	ENSG00000137726	53826	FXYD domain containing ion transport regulator 6
CASP5	ENSG00000137757	838	caspase 5
SLTM	ENSG00000137776	79811	SAFB like transcription modulator
THBS1	ENSG00000137801	7057	thrombospondin 1
NUSAP1	ENSG00000137804	51203	nucleolar and spindle associated protein 1
KIF23	ENSG00000137807	9493	kinesin family member 23
ITGA11	ENSG00000137809	22801	integrin subunit alpha 11
HAUS2	ENSG00000137814	55142	HAUS augmin like complex subunit 2
PAK6	ENSG00000137843	56924	p21 (RAC1) activated kinase 6
DUOX1	ENSG00000137857	53905	dual oxidase 1
SEMA6D	ENSG00000137872	80031	semaphorin 6D
IFI44L	ENSG00000137959	10964	interferon induced protein 44 like
IFI44	ENSG00000137965	10561	interferon induced protein 44
DBT	ENSG00000137992	1629	dihydrolipoamide branched chain transacylase E2
LHCGR	ENSG00000138039	3973	luteinizing hormone/choriogonadotropin receptor
THUMPD2	ENSG00000138050	80745	THUMP domain containing 2
CYP1B1	ENSG00000138061	1545	cytochrome P450 family 1 subfamily B member 1
RAB1A	ENSG00000138069	5861	RAB1A, member RAS oncogene family
EMILIN1	ENSG00000138080	11117	elastin microfibril interfacer 1
KIF11	ENSG00000138160	3832	kinesin family member 11
CALHM2	ENSG00000138172	51063	calcium homeostasis modulator family member 2
CEP55	ENSG00000138180	55165	centrosomal protein 55
KIF20B	ENSG00000138182	9585	kinesin family member 20B
ENTPD1	ENSG00000138185	953	ectonucleoside triphosphate diphosphohydrolase 1
EXOC6	ENSG00000138190	54536	exocyst complex component 6
RBP4	ENSG00000138207	5950	retinol binding protein 4
RPS24	ENSG00000138326	6229	ribosomal protein S24
DNA2	ENSG00000138346	1763	DNA replication helicase/nuclease 2
ATIC	ENSG00000138363	471	5-aminoimidazole-4-carboxamide ribonucleotide formyltransferase/IMP cyclohydrolase
STAT4	ENSG00000138378	6775	signal transducer and activator of transcription 4
MSTN	ENSG00000138379	2660	myostatin
ITGAV	ENSG00000138448	3685	integrin subunit alpha V
SLC40A1	ENSG00000138449	30061	solute carrier family 40 member 1
PARP9	ENSG00000138496	83666	poly(ADP-ribose) polymerase family member 9
USP8	ENSG00000138592	9101	ubiquitin specific peptidase 8
SEMA7A	ENSG00000138623	8482	semaphorin 7A (John Milton Hagen blood group)
HERC6	ENSG00000138642	55008	HECT and RLD domain containing E3 ubiquitin protein ligase family member 6
FGF5	ENSG00000138675	2250	fibroblast growth factor 5
IL21	ENSG00000138684	59067	interleukin 21
FGF2	ENSG00000138685	2247	fibroblast growth factor 2
BMPR1B	ENSG00000138696	658	bone morphogenetic protein receptor type 1B
NUP54	ENSG00000138750	53371	nucleoporin 54
CXCL9	ENSG00000138755	4283	C-X-C motif chemokine ligand 9
CENPE	ENSG00000138778	1062	centromere protein E
GSTCD	ENSG00000138780	79807	glutathione S-transferase C-terminal domain containing
EGF	ENSG00000138798	1950	epidermal growth factor
PPP3CA	ENSG00000138814	5530	protein phosphatase 3 catalytic subunit alpha
PARVG	ENSG00000138964	64098	parvin gamma
ZCRB1	ENSG00000139168	85437	zinc finger CCHC-type and RNA binding motif containing 1
PRICKLE1	ENSG00000139174	144165	prickle planar cell polarity protein 1
KLRG1	ENSG00000139187	10219	killer cell lectin like receptor G1
TAPBPL	ENSG00000139192	55080	TAP binding protein like
CD27	ENSG00000139193	939	CD27 molecule
RBP5	ENSG00000139194	83758	retinol binding protein 5
INHBE	ENSG00000139269	83729	inhibin subunit beta E
GLIPR1	ENSG00000139278	11010	GLI pathogenesis related 1
PHLDA1	ENSG00000139289	22822	pleckstrin homology like domain family A member 1
LGR5	ENSG00000139292	8549	leucine rich repeat containing G protein-coupled receptor 5
DUSP6	ENSG00000139318	1848	dual specificity phosphatase 6
LUM	ENSG00000139329	4060	lumican
SNRPF	ENSG00000139343	6636	small nuclear ribonucleoprotein polypeptide F
CCDC65	ENSG00000139537	85478	coiled-coil domain containing 65
ACVRL1	ENSG00000139567	94	activin A receptor like type 1
GPR84	ENSG00000139572	53831	G protein-coupled receptor 84
CELA1	ENSG00000139610	1990	chymotrypsin like elastase 1
LMBR1L	ENSG00000139636	55716	limb development membrane protein 1 like
TMBIM6	ENSG00000139644	7009	transmembrane BAX inhibitor motif containing 6
DENR	ENSG00000139726	8562	density regulated re-initiation and release factor
DIAPH3	ENSG00000139734	81624	diaphanous related formin 3
CUL4A	ENSG00000139842	8451	cullin 4A
SSTR1	ENSG00000139874	6751	somatostatin receptor 1
TMX1	ENSG00000139921	81542	thioredoxin related transmembrane protein 1
FRMD6	ENSG00000139926	122786	FERM domain containing 6
ESR2	ENSG00000140009	2100	estrogen receptor 2
GPR65	ENSG00000140030	8477	G protein-coupled receptor 65
FBLN5	ENSG00000140092	10516	fibulin 5
WARS	ENSG00000140105	7453	tryptophanyl-tRNA synthetase
DUOXA2	ENSG00000140274	405753	dual oxidase maturation factor 2
DUOX2	ENSG00000140279	50506	dual oxidase 2
FGF7	ENSG00000140285	2252	fibroblast growth factor 7
HDC	ENSG00000140287	3067	histidine decarboxylase
BCL2A1	ENSG00000140379	597	BCL2 related protein A1
IGF1R	ENSG00000140443	3480	insulin like growth factor 1 receptor
PML	ENSG00000140464	5371	promyelocytic leukemia
HAPLN3	ENSG00000140511	145864	hyaluronan and proteoglycan link protein 3
FANCI	ENSG00000140525	55215	FA complementation group I
MFGE8	ENSG00000140545	4240	milk fat globule-EGF factor 8 protein
FURIN	ENSG00000140564	5045	furin, paired basic amino acid cleaving enzyme
CRTC3	ENSG00000140577	64784	CREB regulated transcription coactivator 3
ITGAX	ENSG00000140678	3687	integrin subunit alpha X
TGFB1I1	ENSG00000140682	7041	transforming growth factor beta 1 induced transcript 1
IGSF6	ENSG00000140749	10261	immunoglobulin superfamily member 6
NLRC5	ENSG00000140853	84166	NLR family CARD domain containing 5
CMTM3	ENSG00000140931	123920	CKLF like MARVEL transmembrane domain containing 3
CMTM2	ENSG00000140932	146225	CKLF like MARVEL transmembrane domain containing 2
CDH11	ENSG00000140937	1009	cadherin 11
OSGIN1	ENSG00000140961	29948	oxidative stress induced growth inhibitor 1
MYOCD	ENSG00000141052	93649	myocardin
SKAP1	ENSG00000141293	8631	src kinase associated phosphoprotein 1
ABCA8	ENSG00000141338	10351	ATP binding cassette subfamily A member 8
PTRH2	ENSG00000141378	51651	peptidyl-tRNA hydrolase 2
OSBPL1A	ENSG00000141447	114876	oxysterol binding protein like 1A
ASGR1	ENSG00000141505	432	asialoglycoprotein receptor 1
PIK3R5	ENSG00000141506	23533	phosphoinositide-3-kinase regulatory subunit 5
SECTM1	ENSG00000141574	6398	secreted and transmembrane 1
SMAD4	ENSG00000141646	4089	SMAD family member 4
TNFRSF11A	ENSG00000141655	8792	TNF receptor superfamily member 11a
ZCCHC2	ENSG00000141664	54877	zinc finger CCHC-type containing 2
VAV1	ENSG00000141968	7409	vav guanine nucleotide exchange factor 1
IFITM3	ENSG00000142089	10410	interferon induced transmembrane protein 3
HUNK	ENSG00000142149	30811	hormonally up-regulated Neu-associated kinase
COL6A1	ENSG00000142156	1291	collagen type VI alpha 1 chain
IFNAR1	ENSG00000142166	3454	interferon alpha and beta receptor subunit 1
SOD1	ENSG00000142168	6647	superoxide dismutase 1
COL6A2	ENSG00000142173	1292	collagen type VI alpha 2 chain
SIK1	ENSG00000142178	150094	salt inducible kinase 1
AKT1	ENSG00000142208	207	AKT serine/threonine kinase 1
IL19	ENSG00000142224	29949	interleukin 19
EMP3	ENSG00000142227	2014	epithelial membrane protein 3
CBLC	ENSG00000142273	23624	Cbl proto-oncogene C
ADAMTS10	ENSG00000142303	81794	ADAM metallopeptidase with thrombospondin type 1 motif 10
MYO1F	ENSG00000142347	4542	myosin IF
PSMB6	ENSG00000142507	5694	proteasome subunit beta 6
GPR32	ENSG00000142511	2854	G protein-coupled receptor 32
SIGLEC10	ENSG00000142512	89790	sialic acid binding Ig like lectin 10
RPS11	ENSG00000142534	6205	ribosomal protein S11
PTH2	ENSG00000142538	113091	parathyroid hormone 2
RPL13A	ENSG00000142541	23521	ribosomal protein L13a
RCN3	ENSG00000142552	57333	reticulocalbin 3
IL22RA1	ENSG00000142677	58985	interleukin 22 receptor subunit alpha 1
PLK4	ENSG00000142731	10733	polo like kinase 4
SYTL1	ENSG00000142765	84958	synaptotagmin like 1
BCL10	ENSG00000142867	8915	BCL10 immune signaling adaptor
TINAGL1	ENSG00000142910	64129	tubulointerstitial nephritis antigen like 1
KIF2C	ENSG00000142945	11004	kinesin family member 2C
C1orf162	ENSG00000143110	128346	chromosome 1 open reading frame 162
CD53	ENSG00000143119	963	CD53 molecule
PROK1	ENSG00000143125	84432	prokineticin 1
ALDH9A1	ENSG00000143149	223	aldehyde dehydrogenase 9 family member A1
RXRG	ENSG00000143171	6258	retinoid X receptor gamma
XCL1	ENSG00000143184	6375	X-C motif chemokine ligand 1
DPT	ENSG00000143196	1805	dermatopontin
FCGR2A	ENSG00000143226	2212	Fc fragment of IgG receptor IIa
NUF2	ENSG00000143228	83540	NUF2 component of NDC80 kinetochore complex
NR1I3	ENSG00000143257	9970	nuclear receptor subfamily 1 group I member 3
FCRL5	ENSG00000143297	83416	Fc receptor like 5
CASQ1	ENSG00000143318	844	calsequestrin 1
ISG20L2	ENSG00000143319	81875	interferon stimulated exonuclease gene 20 like 2
CRABP2	ENSG00000143320	1382	cellular retinoic acid binding protein 2
HDGF	ENSG00000143321	3068	heparin binding growth factor
RGS16	ENSG00000143333	6004	regulator of G protein signaling 16
HMCN1	ENSG00000143341	83872	hemicentin 1
RORC	ENSG00000143365	6097	RAR related orphan receptor C
CTSK	ENSG00000143387	1513	cathepsin K
RFX5	ENSG00000143390	5993	regulatory factor X5
SEMA6C	ENSG00000143434	10500	semaphorin 6C
DTL	ENSG00000143476	51514	denticleless E3 ubiquitin protein ligase homolog
S100A8	ENSG00000143546	6279	S100 calcium binding protein A8
S100A7	ENSG00000143556	6278	S100 calcium binding protein A7
CREB3L4	ENSG00000143578	148327	cAMP responsive element binding protein 3 like 4
ACTA1	ENSG00000143632	58	actin alpha 1, skeletal muscle
CEP170	ENSG00000143702	9859	centrosomal protein 170
WDPCP	ENSG00000143951	51057	WD repeat containing planar cell polarity effector
REG3G	ENSG00000143954	130120	regenerating family member 3 gamma
MEIS1	ENSG00000143995	4211	Meis homeobox 1
RALB	ENSG00000144118	5899	RAS like proto-oncogene B
GPR17	ENSG00000144230	2840	G protein-coupled receptor 17
PTH2R	ENSG00000144407	5746	parathyroid hormone 2 receptor
ACKR3	ENSG00000144476	57007	atypical chemokine receptor 3
RBMS3	ENSG00000144642	27303	RNA binding motif single stranded interacting protein 3
ACKR2	ENSG00000144648	1238	atypical chemokine receptor 2
ITGA9	ENSG00000144668	3680	integrin subunit alpha 9
STAC	ENSG00000144681	6769	SH3 and cysteine rich domain
IL17RD	ENSG00000144730	54756	interleukin 17 receptor D
NFKBIZ	ENSG00000144802	64332	NFKB inhibitor zeta
COL8A1	ENSG00000144810	1295	collagen type VIII alpha 1 chain
PHLDB2	ENSG00000144824	90102	pleckstrin homology like domain family B member 2
NR1I2	ENSG00000144852	8856	nuclear receptor subfamily 1 group I member 2
BOC	ENSG00000144857	91653	BOC cell adhesion associated, oncogene regulated
AGTR1	ENSG00000144891	185	angiotensin II receptor type 1
TRPC1	ENSG00000144935	7220	transient receptor potential cation channel subfamily C member 1
AMT	ENSG00000145020	275	aminomethyltransferase
UCN2	ENSG00000145040	90226	urocortin 2
MANF	ENSG00000145050	7873	mesencephalic astrocyte derived neurotrophic factor
ILDR1	ENSG00000145103	286676	immunoglobulin like domain containing receptor 1
MUC4	ENSG00000145113	4585	mucin 4, cell surface associated
SLIT2	ENSG00000145147	9353	slit guidance ligand 2
AHSG	ENSG00000145192	197	alpha 2-HS glycoprotein
ATP10D	ENSG00000145246	57205	ATPase phospholipid transporting 10D (putative)
GC	ENSG00000145321	2638	GC vitamin D binding protein
ANK2	ENSG00000145362	287	ankyrin 2
FABP2	ENSG00000145384	2169	fatty acid binding protein 2
CCNA2	ENSG00000145386	890	cyclin A2
SETD7	ENSG00000145391	80854	SET domain containing 7, histone lysine methyltransferase
2020-03-01	ENSG00000145416	55016	membrane associated ring-CH-type finger 1
SFRP2	ENSG00000145423	6423	secreted frizzled related protein 2
PDGFC	ENSG00000145431	56034	platelet derived growth factor C
OSMR	ENSG00000145623	9180	oncostatin M receptor
GZMA	ENSG00000145649	3001	granzyme A
PIK3R1	ENSG00000145675	5295	phosphoinositide-3-kinase regulatory subunit 1
TSLP	ENSG00000145777	85480	thymic stromal lymphopoietin
CXCL14	ENSG00000145824	9547	C-X-C motif chemokine ligand 14
LECT2	ENSG00000145826	3950	leukocyte cell derived chemotaxin 2
IL9	ENSG00000145839	3578	interleukin 9
KCNMB1	ENSG00000145936	3779	potassium calcium-activated channel subfamily M regulatory beta subunit 1
PLA2G7	ENSG00000146070	7941	phospholipase A2 group VII
TNFRSF21	ENSG00000146072	27242	TNF receptor superfamily member 21
DOK3	ENSG00000146094	79930	docking protein 3
PPP1R18	ENSG00000146112	170954	protein phosphatase 1 regulatory subunit 18
NFKBIE	ENSG00000146232	4794	NFKB inhibitor epsilon
MTFR2	ENSG00000146410	113115	mitochondrial fission regulator 2
VIP	ENSG00000146469	7432	vasoactive intestinal peptide
SLC22A3	ENSG00000146477	6581	solute carrier family 22 member 3
CREB5	ENSG00000146592	9586	cAMP responsive element binding protein 5
EGFR	ENSG00000146648	1956	epidermal growth factor receptor
CDCA5	ENSG00000146670	113130	cell division cycle associated 5
ZC3HAV1L	ENSG00000146858	92092	zinc finger CCCH-type containing, antiviral 1 like
TMEM140	ENSG00000146859	55281	transmembrane protein 140
NCAPG2	ENSG00000146918	54892	non-SMC condensin II complex subunit G2
SH3KBP1	ENSG00000147010	30011	SH3 domain containing kinase binding protein 1
TMEM47	ENSG00000147027	83604	transmembrane protein 47
MSN	ENSG00000147065	4478	moesin
NDUFB11	ENSG00000147123	54539	NADH:ubiquinone oxidoreductase subunit B11
OGT	ENSG00000147162	8473	O-linked N-acetylglucosamine (GlcNAc) transferase
IL2RG	ENSG00000147168	3561	interleukin 2 receptor subunit gamma
ATP6V1B2	ENSG00000147416	526	ATPase H+ transporting V1 subunit B2
GNRH1	ENSG00000147437	2796	gonadotropin releasing hormone 1
DOK2	ENSG00000147443	9046	docking protein 2
SLC25A37	ENSG00000147454	51312	solute carrier family 25 member 37
CRH	ENSG00000147571	1392	corticotropin releasing hormone
PMP2	ENSG00000147588	5375	peripheral myelin protein 2
EIF3H	ENSG00000147677	8667	eukaryotic translation initiation factor 3 subunit H
NDUFB9	ENSG00000147684	4715	NADH:ubiquinone oxidoreductase subunit B9
CER1	ENSG00000147869	9350	cerberus 1, DAN family BMP antagonist
IFNA5	ENSG00000147873	3442	interferon alpha 5
IFNA16	ENSG00000147885	3449	interferon alpha 16
IFNK	ENSG00000147896	56832	interferon kappa
SHC3	ENSG00000148082	53358	SHC adaptor protein 3
STOM	ENSG00000148175	2040	stomatin
NR6A1	ENSG00000148200	2649	nuclear receptor subfamily 6 group A member 1
PTGES2	ENSG00000148334	80142	prostaglandin E synthase 2
LCN2	ENSG00000148346	3934	lipocalin 2
LRSAM1	ENSG00000148356	90678	leucine rich repeat and sterile alpha motif containing 1
CDHR1	ENSG00000148600	92211	cadherin related family member 1
GLUD1	ENSG00000148672	2746	glutamate dehydrogenase 1
TCF7L2	ENSG00000148737	6934	transcription factor 7 like 2
MKI67	ENSG00000148773	4288	marker of proliferation Ki-67
ADAM12	ENSG00000148848	8038	ADAM metallopeptidase domain 12
ADM	ENSG00000148926	133	adrenomedullin
EIF3M	ENSG00000149100	10480	eukaryotic translation initiation factor 3 subunit M
SERPING1	ENSG00000149131	710	serpin family G member 1
SERPINH1	ENSG00000149257	871	serpin family H member 1
PAK1	ENSG00000149269	5058	p21 (RAC1) activated kinase 1
NCAM1	ENSG00000149294	4684	neural cell adhesion molecule 1
HTR3B	ENSG00000149305	9177	5-hydroxytryptamine receptor 3B
ATM	ENSG00000149311	472	ATM serine/threonine kinase
ADAM33	ENSG00000149451	80332	ADAM metallopeptidase domain 33
MS4A2	ENSG00000149534	2206	membrane spanning 4-domains A2
CHEK1	ENSG00000149554	1111	checkpoint kinase 1
FEZ1	ENSG00000149557	9638	fasciculation and elongation protein zeta 1
ESAM	ENSG00000149564	90952	endothelial cell adhesion molecule
KIRREL3	ENSG00000149571	84623	kirre like nephrin family adhesion molecule 3
TAGLN	ENSG00000149591	6876	transgelin
DSN1	ENSG00000149636	79980	DSN1 component of MIS12 kinetochore complex
YTHDF1	ENSG00000149658	54915	YTH N6-methyladenosine RNA binding protein 1
GPHA2	ENSG00000149735	170589	glycoprotein hormone alpha 2
FERMT3	ENSG00000149781	83706	fermitin family member 3
PPP4C	ENSG00000149923	5531	protein phosphatase 4 catalytic subunit
FAM57B	ENSG00000149926	83723	family with sequence similarity 57 member B
KLRF1	ENSG00000150045	51348	killer cell lectin like receptor F1
CLEC1A	ENSG00000150048	51267	C-type lectin domain family 1 member A
ITGB1	ENSG00000150093	3688	integrin subunit beta 1
CTF1	ENSG00000150281	1489	cardiotrophin 1
FCGR1A	ENSG00000150337	2209	Fc fragment of IgG receptor Ia
LATS2	ENSG00000150457	26524	large tumor suppressor kinase 2
HNMT	ENSG00000150540	3176	histamine N-methyltransferase
VEGFC	ENSG00000150630	7424	vascular endothelial growth factor C
RGS18	ENSG00000150681	64407	regulator of G protein signaling 18
PRSS23	ENSG00000150687	11098	serine protease 23
IL18	ENSG00000150782	3606	interleukin 18
PIP4K2A	ENSG00000150867	5305	phosphatidylinositol-5-phosphate 4-kinase type 2 alpha
CRIM1	ENSG00000150938	51232	cysteine rich transmembrane BMP regulator 1
ITPR1	ENSG00000150995	3708	inositol 1,4,5-trisphosphate receptor type 1
THRB	ENSG00000151090	7068	thyroid hormone receptor beta
ADAMTS12	ENSG00000151388	81792	ADAM metallopeptidase with thrombospondin type 1 motif 12
FRMD4A	ENSG00000151474	55691	FERM domain containing 4A
EDNRA	ENSG00000151617	1909	endothelin receptor type A
NR3C2	ENSG00000151623	4306	nuclear receptor subfamily 3 group C member 2
ADAM8	ENSG00000151651	101	ADAM metallopeptidase domain 8
ITIH2	ENSG00000151655	3698	inter-alpha-trypsin inhibitor heavy chain 2
FLI1	ENSG00000151702	2313	Fli-1 proto-oncogene, ETS transcription factor
SAV1	ENSG00000151748	60485	salvador family WW domain containing protein 1
CCL28	ENSG00000151882	56477	C-C motif chemokine ligand 28
MCHR2	ENSG00000152034	84539	melanin concentrating hormone receptor 2
KCNE4	ENSG00000152049	23704	potassium voltage-gated channel subfamily E regulatory subunit 4
MZT2B	ENSG00000152082	80097	mitotic spindle organizing protein 2B
HSPB8	ENSG00000152137	26353	heat shock protein family B (small) member 8
GEMIN6	ENSG00000152147	79833	gem nuclear organelle associated protein 6
CYSLTR2	ENSG00000152207	57105	cysteinyl leukotriene receptor 2
SPC25	ENSG00000152253	57405	SPC25 component of NDC80 kinetochore complex
PDK1	ENSG00000152256	5163	pyruvate dehydrogenase kinase 1
PTH	ENSG00000152266	5741	parathyroid hormone
SPOCK1	ENSG00000152377	6695	SPARC (osteonectin), cwcv and kazal like domains proteoglycan 1
SUV39H2	ENSG00000152455	79723	suppressor of variegation 3-9 homolog 2
PAN3	ENSG00000152520	255967	poly(A) specific ribonuclease subunit PAN3
SPARCL1	ENSG00000152583	8404	SPARC like 1
GJA1	ENSG00000152661	2697	gap junction protein alpha 1
PELO	ENSG00000152684	53918	pelota mRNA surveillance and ribosome rescue factor
RASGRP3	ENSG00000152689	25780	RAS guanyl releasing protein 3
ANKRD22	ENSG00000152766	118932	ankyrin repeat domain 22
BMP3	ENSG00000152785	651	bone morphogenetic protein 3
MR1	ENSG00000153029	3140	major histocompatibility complex, class I-related
DAB2	ENSG00000153071	1601	DAB adaptor protein 2
CETN3	ENSG00000153140	1070	centrin 3
BMP6	ENSG00000153162	654	bone morphogenetic protein 6
NR4A2	ENSG00000153234	4929	nuclear receptor subfamily 4 group A member 2
RBMS1	ENSG00000153250	5937	RNA binding motif single stranded interacting protein 1
CD96	ENSG00000153283	10225	CD96 molecule
CMTM7	ENSG00000153551	112616	CKLF like MARVEL transmembrane domain containing 7
CD8A	ENSG00000153563	925	CD8a molecule
JAZF1	ENSG00000153814	221895	JAZF zinc finger 1
HS2ST1	ENSG00000153936	9653	heparan sulfate 2-O-sulfotransferase 1
CACNA2D1	ENSG00000153956	781	calcium voltage-gated channel auxiliary subunit alpha2delta 1
HS3ST3A1	ENSG00000153976	9955	heparan sulfate-glucosamine 3-sulfotransferase 3A1
SEMA3D	ENSG00000153993	223117	semaphorin 3D
THY1	ENSG00000154096	7070	Thy-1 cell surface antigen
ROBO3	ENSG00000154134	64221	roundabout guidance receptor 3
ANGPT1	ENSG00000154188	284	angiopoietin 1
PRKCA	ENSG00000154229	5578	protein kinase C alpha
GBP5	ENSG00000154451	115362	guanylate binding protein 5
BUB3	ENSG00000154473	9184	BUB3 mitotic checkpoint protein
PDLIM3	ENSG00000154553	27295	PDZ and LIM domain 3
LY96	ENSG00000154589	23643	lymphocyte antigen 96
TMSB4Y	ENSG00000154620	9087	thymosin beta 4 Y-linked
JAM2	ENSG00000154721	58494	junctional adhesion molecule 2
ADAMTS1	ENSG00000154734	9510	ADAM metallopeptidase with thrombospondin type 1 motif 1
ADAMTS5	ENSG00000154736	11096	ADAM metallopeptidase with thrombospondin type 1 motif 5
AZIN1	ENSG00000155096	51582	antizyme inhibitor 1
SAMSN1	ENSG00000155307	64092	SAM domain, SH3 domain and nuclear localization signals 1
SLC7A7	ENSG00000155465	9056	solute carrier family 7 member 7
NUP205	ENSG00000155561	23165	nucleoporin 205
VSIG4	ENSG00000155659	11326	V-set and immunoglobulin domain containing 4
PDIA4	ENSG00000155660	9601	protein disulfide isomerase family A member 4
SLA	ENSG00000155926	6503	Src like adaptor
VBP1	ENSG00000155959	7411	VHL binding protein 1
CLIC2	ENSG00000155962	1193	chloride intracellular channel 2
FAM161B	ENSG00000156050	145483	FAM161 centrosomal protein B
DCK	ENSG00000156136	1633	deoxycytidine kinase
ADAMTS3	ENSG00000156140	9508	ADAM metallopeptidase with thrombospondin type 1 motif 3
CXCL13	ENSG00000156234	10563	C-X-C motif chemokine ligand 13
CLDN8	ENSG00000156284	9073	claudin 8
FGF18	ENSG00000156427	8817	fibroblast growth factor 18
UQCRB	ENSG00000156467	7381	ubiquinol-cytochrome c reductase binding protein
CD109	ENSG00000156535	135228	CD109 molecule
NODAL	ENSG00000156574	4838	nodal growth differentiation factor
UBE2L6	ENSG00000156587	9246	ubiquitin conjugating enzyme E2 L6
MS4A1	ENSG00000156738	931	membrane spanning 4-domains A1
SASS6	ENSG00000156876	163786	SAS-6 centriolar assembly protein
MALSU1	ENSG00000156928	115416	mitochondrial assembly of ribosomal large subunit 1
BUB1B	ENSG00000156970	701	BUB1 mitotic checkpoint serine/threonine kinase B
SST	ENSG00000157005	6750	somatostatin
GHRL	ENSG00000157017	51738	ghrelin and obestatin prepropeptide
NRG1	ENSG00000157168	3084	neuregulin 1
PAXIP1	ENSG00000157212	22976	PAX interacting protein 1
MMP14	ENSG00000157227	4323	matrix metallopeptidase 14
FZD1	ENSG00000157240	8321	frizzled class receptor 1
IL34	ENSG00000157368	146433	interleukin 34
CCNB2	ENSG00000157456	9133	cyclin B2
MX1	ENSG00000157601	4599	MX dynamin like GTPase 1
BRAF	ENSG00000157764	673	B-Raf proto-oncogene, serine/threonine kinase
TNFRSF14	ENSG00000157873	8764	TNF receptor superfamily member 14
DUSP2	ENSG00000158050	1844	dual specificity phosphatase 2
NCK1	ENSG00000158092	4690	NCK adaptor protein 1
TMSB15A	ENSG00000158164	11013	thymosin beta 15a
MRAS	ENSG00000158186	22808	muscle RAS oncogene homolog
ABHD3	ENSG00000158201	171586	abhydrolase domain containing 3
COLEC12	ENSG00000158270	81035	collectin subfamily member 12
CDC25C	ENSG00000158402	995	cell division cycle 25C
TMSB15B	ENSG00000158427	286527	thymosin beta 15B
NRG2	ENSG00000158458	9542	neuregulin 2
AHCYL2	ENSG00000158467	23382	adenosylhomocysteinase like 2
CD1D	ENSG00000158473	912	CD1d molecule
CD1A	ENSG00000158477	909	CD1a molecule
CD1C	ENSG00000158481	911	CD1c molecule
CD1B	ENSG00000158485	910	CD1b molecule
CD1E	ENSG00000158488	913	CD1e molecule
NCF1	ENSG00000158517	653361	neutrophil cytosolic factor 1
SLAMF8	ENSG00000158714	56833	SLAM family member 8
F11R	ENSG00000158769	50848	F11 receptor
FGF17	ENSG00000158815	8822	fibroblast growth factor 17
CDA	ENSG00000158825	978	cytidine deaminase
FCER1G	ENSG00000158869	2207	Fc fragment of IgE receptor Ig
MIS18A	ENSG00000159055	54069	MIS18 kinetochore protein A
IFNAR2	ENSG00000159110	3455	interferon alpha and beta receptor subunit 2
IFNGR2	ENSG00000159128	3460	interferon gamma receptor 2
STC1	ENSG00000159167	6781	stanniocalcin 1
CSRP1	ENSG00000159176	1465	cysteine and glycine rich protein 1
C1QC	ENSG00000159189	714	complement C1q C chain
GIP	ENSG00000159224	2695	gastric inhibitory polypeptide
ADIPOR1	ENSG00000159346	51094	adiponectin receptor 1
PSMD4	ENSG00000159352	5710	proteasome 26S subunit, non-ATPase 4
PSMB4	ENSG00000159377	5692	proteasome subunit beta 4
C1R	ENSG00000159403	715	complement C1r
UBR1	ENSG00000159459	197131	ubiquitin protein ligase E3 component n-recognin 1
PGLYRP3	ENSG00000159527	114771	peptidoglycan recognition protein 3
AGRP	ENSG00000159723	181	agouti related neuropeptide
ZYX	ENSG00000159840	7791	zyxin
TNFRSF13C	ENSG00000159958	115650	TNF receptor superfamily member 13C
PTGIR	ENSG00000160013	5739	prostaglandin I2 receptor
NR2F6	ENSG00000160113	2063	nuclear receptor subfamily 2 group F member 6
TMPRSS3	ENSG00000160183	64699	transmembrane serine protease 3
UBASH3A	ENSG00000160185	53347	ubiquitin associated and SH3 domain containing A
CSTB	ENSG00000160213	1476	cystatin B
GAB3	ENSG00000160219	139716	GRB2 associated binding protein 3
ITGB2	ENSG00000160255	3689	integrin subunit beta 2
VAV2	ENSG00000160293	7410	vav guanine nucleotide exchange factor 2
DIP2A	ENSG00000160305	23181	disco interacting protein 2 homolog A
S100B	ENSG00000160307	6285	S100 calcium binding protein B
FCN2	ENSG00000160339	2220	ficolin 2
LCN1	ENSG00000160349	3933	lipocalin 1
TOR2A	ENSG00000160404	27433	torsin family 2 member A
CD3G	ENSG00000160654	917	CD3g molecule
S100A1	ENSG00000160678	6271	S100 calcium binding protein A1
CXCR5	ENSG00000160683	643	C-X-C motif chemokine receptor 5
SHC1	ENSG00000160691	6464	SHC adaptor protein 1
NLRX1	ENSG00000160703	79671	NLR family member X1
ADAR	ENSG00000160710	103	adenosine deaminase RNA specific
IL6R	ENSG00000160712	3570	interleukin 6 receptor
CRTC2	ENSG00000160741	200186	CREB regulated transcription coactivator 2
CCR5	ENSG00000160791	1234	C-C motif chemokine receptor 5 (gene/pseudogene)
PTH1R	ENSG00000160801	5745	parathyroid hormone 1 receptor
FCRL3	ENSG00000160856	115352	Fc receptor like 3
AZGP1	ENSG00000160862	563	alpha-2-glycoprotein 1, zinc-binding
FGFR4	ENSG00000160867	2264	fibroblast growth factor receptor 4
HK3	ENSG00000160883	3101	hexokinase 3
PTGER1	ENSG00000160951	5731	prostaglandin E receptor 1
ORAI2	ENSG00000160991	80228	ORAI calcium release-activated calcium modulator 2
PGLYRP2	ENSG00000161031	114770	peptidoglycan recognition protein 2
SCGB3A1	ENSG00000161055	92304	secretoglobin family 3A member 1
PSMC2	ENSG00000161057	5701	proteasome 26S subunit, ATPase 2
COX7A1	ENSG00000161281	1346	cytochrome c oxidase subunit 7A1
IKZF3	ENSG00000161405	22806	IKAROS family zinc finger 3
SAP30BP	ENSG00000161526	29115	SAP30 binding protein
DCD	ENSG00000161634	117159	dermcidin
ITGA5	ENSG00000161638	3678	integrin subunit alpha 5
RACGAP1	ENSG00000161800	29127	Rac GTPase activating protein 1
ALOX15	ENSG00000161905	246	arachidonate 15-lipoxygenase
TREML1	ENSG00000161911	340205	triggering receptor expressed on myeloid cells like 1
CXCL16	ENSG00000161921	58191	C-X-C motif chemokine ligand 16
ASGR2	ENSG00000161944	433	asialoglycoprotein receptor 2
TNFSF13	ENSG00000161955	8741	TNF superfamily member 13
FGF11	ENSG00000161958	2256	fibroblast growth factor 11
EIF4A1	ENSG00000161960	1973	eukaryotic translation initiation factor 4A1
SSTR5	ENSG00000162009	6755	somatostatin receptor 5
CCNF	ENSG00000162063	899	cyclin F
ADCY9	ENSG00000162104	115	adenylate cyclase 9
UBXN1	ENSG00000162191	51035	UBX domain protein 1
FGF19	ENSG00000162344	9965	fibroblast growth factor 19
TAL1	ENSG00000162367	6886	TAL bHLH transcription factor 1, erythroid differentiation factor
KLHL21	ENSG00000162413	9903	kelch like family member 21
JAK1	ENSG00000162434	3716	Janus kinase 1
RBP7	ENSG00000162444	116362	retinol binding protein 7
AKR7A3	ENSG00000162482	22977	aldo-keto reductase family 7 member A3
PDPN	ENSG00000162493	10630	podoplanin
LAPTM5	ENSG00000162511	7805	lysosomal protein transmembrane 5
SDC3	ENSG00000162512	9672	syndecan 3
SYNC	ENSG00000162520	81493	syncoilin, intermediate filament protein
MXRA8	ENSG00000162576	54587	matrix remodeling associated 8
IL23R	ENSG00000162594	149233	interleukin 23 receptor
OMA1	ENSG00000162600	115209	OMA1 zinc metallopeptidase
NEXN	ENSG00000162614	91624	nexilin F-actin binding protein
B3GALT2	ENSG00000162630	8707	beta-1,3-galactosyltransferase 2
GBP2	ENSG00000162645	2634	guanylate binding protein 2
GBP4	ENSG00000162654	115361	guanylate binding protein 4
VCAM1	ENSG00000162692	7412	vascular cell adhesion molecule 1
SLAMF9	ENSG00000162723	89886	SLAM family member 9
DDR2	ENSG00000162733	4921	discoidin domain receptor tyrosine kinase 2
PEA15	ENSG00000162734	8682	proliferation and apoptosis adaptor protein 15
OLFML2B	ENSG00000162745	25903	olfactomedin like 2B
FCGR3B	ENSG00000162747	2215	Fc fragment of IgG receptor IIIb
ATF3	ENSG00000162772	467	activating transcription factor 3
KIF26B	ENSG00000162849	55083	kinesin family member 26B
IL20	ENSG00000162891	50604	interleukin 20
IL24	ENSG00000162892	11009	interleukin 24
ACTG2	ENSG00000163017	72	actin gamma 2, smooth muscle
INHBB	ENSG00000163083	3625	inhibin subunit beta B
CTSS	ENSG00000163131	1520	cathepsin S
TNFAIP8L2	ENSG00000163154	79626	TNF alpha induced protein 8 like 2
S100A11	ENSG00000163191	6282	S100 calcium binding protein A11
BMP10	ENSG00000163217	27302	bone morphogenetic protein 10
PGLYRP4	ENSG00000163218	57115	peptidoglycan recognition protein 4
ARHGAP25	ENSG00000163219	9938	Rho GTPase activating protein 25
S100A9	ENSG00000163220	6280	S100 calcium binding protein A9
S100A12	ENSG00000163221	6283	S100 calcium binding protein A12
TGFA	ENSG00000163235	7039	transforming growth factor alpha
NPPC	ENSG00000163273	4880	natriuretic peptide C
COL6A3	ENSG00000163359	1293	collagen type VI alpha 3 chain
PROK2	ENSG00000163421	60675	prokineticin 2
FSTL1	ENSG00000163430	11167	follistatin like 1
LMOD1	ENSG00000163431	25802	leiomodin 1
IGFBP7	ENSG00000163453	3490	insulin like growth factor binding protein 7
CXCR1	ENSG00000163464	3577	C-X-C motif chemokine receptor 1
EOMES	ENSG00000163508	8320	eomesodermin
TGFBR2	ENSG00000163513	7048	transforming growth factor beta receptor 2
RETNLB	ENSG00000163515	84666	resistin like beta
FCRL4	ENSG00000163518	83417	Fc receptor like 4
TRAT1	ENSG00000163519	50852	T cell receptor associated transmembrane adaptor 1
FBLN2	ENSG00000163520	2199	fibulin 2
FCRL1	ENSG00000163534	115350	Fc receptor like 1
MNDA	ENSG00000163563	4332	myeloid cell nuclear differentiation antigen
IFI16	ENSG00000163565	3428	interferon gamma inducible protein 16
AIM2	ENSG00000163568	9447	absent in melanoma 2
FABP1	ENSG00000163586	2168	fatty acid binding protein 1
CTLA4	ENSG00000163599	1493	cytotoxic T-lymphocyte associated protein 4
ICOS	ENSG00000163600	29851	inducible T cell costimulator
ALB	ENSG00000163631	213	albumin
PSMD6	ENSG00000163636	9861	proteasome 26S subunit, non-ATPase 6
PRICKLE2	ENSG00000163637	166336	prickle planar cell polarity protein 2
PTX3	ENSG00000163661	5806	pentraxin 3
IL17RE	ENSG00000163701	132014	interleukin 17 receptor E
IL17RC	ENSG00000163702	84818	interleukin 17 receptor C
CXCL3	ENSG00000163734	2921	C-X-C motif chemokine ligand 3
CXCL5	ENSG00000163735	6374	C-X-C motif chemokine ligand 5
PPBP	ENSG00000163736	5473	pro-platelet basic protein
PF4	ENSG00000163737	5196	platelet factor 4
CXCL1	ENSG00000163739	2919	C-X-C motif chemokine ligand 1
CPA3	ENSG00000163751	1359	carboxypeptidase A3
UCN	ENSG00000163794	7349	urocortin
KIF15	ENSG00000163808	56992	kinesin family member 15
CCR1	ENSG00000163823	1230	C-C motif chemokine receptor 1
RFC4	ENSG00000163918	5984	replication factor C subunit 4
S100P	ENSG00000163993	6286	S100 calcium binding protein P
AIMP1	ENSG00000164022	9255	aminoacyl tRNA synthetase complex interacting multifunctional protein 1
H2AFZ	ENSG00000164032	3015	H2A histone family member Z
EMCN	ENSG00000164035	51705	endomucin
PGRMC2	ENSG00000164040	10424	progesterone receptor membrane component 2
CDC25A	ENSG00000164045	993	cell division cycle 25A
CAMP	ENSG00000164047	820	cathelicidin antimicrobial peptide
FBXW12	ENSG00000164049	285231	F-box and WD repeat domain containing 12
PLXNB1	ENSG00000164050	5364	plexin B1
TEX264	ENSG00000164081	51368	testis expressed 264
HMGB2	ENSG00000164104	3148	high mobility group box 2
SCRG1	ENSG00000164106	11341	stimulator of chondrogenesis 1
MAD2L1	ENSG00000164109	4085	mitotic arrest deficient 2 like 1
ANXA5	ENSG00000164111	308	annexin A5
IL15	ENSG00000164136	3600	interleukin 15
EDIL3	ENSG00000164176	10085	EGF like repeats and discoidin domains 3
TMEM161B	ENSG00000164180	153396	transmembrane protein 161B
F2RL1	ENSG00000164251	2150	F2R like trypsin receptor 1
ESM1	ENSG00000164283	11082	endothelial cell specific molecule 1
CASP3	ENSG00000164305	836	caspase 3
ERAP1	ENSG00000164307	51752	endoplasmic reticulum aminopeptidase 1
ERAP2	ENSG00000164308	64167	endoplasmic reticulum aminopeptidase 2
EBF1	ENSG00000164330	1879	EBF transcription factor 1
TLR3	ENSG00000164342	7098	toll like receptor 3
KLKB1	ENSG00000164344	3818	kallikrein B1
IL3	ENSG00000164399	3562	interleukin 3
CSF2	ENSG00000164400	1437	colony stimulating factor 2
GDF9	ENSG00000164404	2661	growth differentiation factor 9
LEAP2	ENSG00000164406	116842	liver enriched antimicrobial peptide 2
FABP7	ENSG00000164434	2173	fatty acid binding protein 7
IL22RA2	ENSG00000164485	116379	interleukin 22 receptor subunit alpha 2
IL31RA	ENSG00000164509	133396	interleukin 31 receptor A
RAET1E	ENSG00000164520	135250	retinoic acid early transcript 1E
PTTG1	ENSG00000164611	9232	PTTG1 regulator of sister chromatid separation, securin
HEY1	ENSG00000164683	23462	hes related family bHLH transcription factor with YRPW motif 1
FABP5	ENSG00000164687	2171	fatty acid binding protein 5
TAGAP	ENSG00000164691	117289	T cell activation RhoGTPase activating protein
COL1A2	ENSG00000164692	1278	collagen type I alpha 2 chain
FNDC1	ENSG00000164694	84624	fibronectin type III domain containing 1
CTSB	ENSG00000164733	1508	cathepsin B
DLC1	ENSG00000164741	10395	DLC1 Rho GTPase activating protein
HNF4G	ENSG00000164749	3174	hepatocyte nuclear factor 4 gamma
TNFRSF11B	ENSG00000164761	4982	TNF receptor superfamily member 11b
DEFA5	ENSG00000164816	1670	defensin alpha 5
DEFA4	ENSG00000164821	1669	defensin alpha 4
DEFA6	ENSG00000164822	1671	defensin alpha 6
DEFB1	ENSG00000164825	1672	defensin beta 1
GPER1	ENSG00000164850	2852	G protein-coupled estrogen receptor 1
CDK5	ENSG00000164885	1020	cyclin dependent kinase 5
COX6C	ENSG00000164919	1345	cytochrome c oxidase subunit 6C
CTHRC1	ENSG00000164932	115908	collagen triple helix repeat containing 1
GEM	ENSG00000164949	2669	GTP binding protein overexpressed in skeletal muscle
SYK	ENSG00000165025	6850	spleen associated tyrosine kinase
ABCA1	ENSG00000165029	19	ATP binding cassette subfamily A member 1
MAMDC2	ENSG00000165072	256691	MAM domain containing 2
C9orf64	ENSG00000165118	84267	chromosome 9 open reading frame 64
CYBB	ENSG00000165168	1536	cytochrome b-245 beta chain
ZNF367	ENSG00000165244	195828	zinc finger protein 367
AQP3	ENSG00000165272	360	aquaporin 3 (Gill blood group)
TRMT10B	ENSG00000165275	158234	tRNA methyltransferase 10B
MELK	ENSG00000165304	9833	maternal embryonic leucine zipper kinase
TSHR	ENSG00000165409	7253	thyroid stimulating hormone receptor
CFL2	ENSG00000165410	1073	cofilin 2
ZCCHC24	ENSG00000165424	219654	zinc finger CCHC-type containing 24
FOLR2	ENSG00000165457	2350	folate receptor beta
MBL2	ENSG00000165471	4153	mannose binding lectin 2
LRR1	ENSG00000165501	122769	leucine rich repeat protein 1
DNAAF2	ENSG00000165506	55172	dynein axonemal assembly factor 2
KBTBD6	ENSG00000165572	89890	kelch repeat and BTB domain containing 6
SLC18A2	ENSG00000165646	6571	solute carrier family 18 member A2
RNASE7	ENSG00000165799	84659	ribonuclease A family member 7
PSMC3	ENSG00000165916	5702	proteasome 26S subunit, ATPase 3
PDZRN4	ENSG00000165966	29951	PDZ domain containing ring finger 4
AMOTL1	ENSG00000166025	154810	angiomotin like 1
HTRA1	ENSG00000166033	5654	HtrA serine peptidase 1
GPR176	ENSG00000166073	11245	G protein-coupled receptor 176
JAM3	ENSG00000166086	83700	junctional adhesion molecule 3
IL25	ENSG00000166090	64806	interleukin 25
CMTM5	ENSG00000166091	116173	CKLF like MARVEL transmembrane domain containing 5
GPT2	ENSG00000166123	84706	glutamic--pyruvic transaminase 2
RAB8B	ENSG00000166128	51762	RAB8B, member RAS oncogene family
FBN1	ENSG00000166147	2200	fibrillin 1
AVPR1A	ENSG00000166148	552	arginine vasopressin receptor 1A
CLMP	ENSG00000166250	79827	CXADR like membrane protein
CYYR1	ENSG00000166265	116159	cysteine and tyrosine rich 1
TMEM100	ENSG00000166292	55273	transmembrane protein 100
ILK	ENSG00000166333	3611	integrin linked kinase
IDH3A	ENSG00000166411	3419	isocitrate dehydrogenase (NAD(+)) 3 alpha
CRABP1	ENSG00000166426	1381	cellular retinoic acid binding protein 1
CENPN	ENSG00000166451	55839	centromere protein N
MFAP4	ENSG00000166482	4239	microfibril associated protein 4
MAPK7	ENSG00000166484	5598	mitogen-activated protein kinase 7
PRKCB	ENSG00000166501	5579	protein kinase C beta
CLEC4E	ENSG00000166523	26253	C-type lectin domain family 4 member E
TK2	ENSG00000166548	7084	thymidine kinase 2
MC4R	ENSG00000166603	4160	melanocortin 4 receptor
B2M	ENSG00000166710	567	beta-2-microglobulin
CASC4	ENSG00000166734	113201	cancer susceptibility 4
HTR3A	ENSG00000166736	3359	5-hydroxytryptamine receptor 3A
PLIN1	ENSG00000166819	5346	perilipin 1
RBPMS2	ENSG00000166831	348093	RNA binding protein, mRNA processing factor 2
CLPX	ENSG00000166855	10845	caseinolytic mitochondrial matrix peptidase chaperone subunit
CHP2	ENSG00000166869	63928	calcineurin like EF-hand protein 2
GREM1	ENSG00000166923	26585	gremlin 1, DAN family BMP antagonist
MS4A7	ENSG00000166927	58475	membrane spanning 4-domains A7
CNPY4	ENSG00000166997	245812	canopy FGF signaling regulator 4
PDIA3	ENSG00000167004	2923	protein disulfide isomerase family A member 3
SNRPD1	ENSG00000167088	6632	small nuclear ribonucleoprotein D1 polypeptide
BPIFB6	ENSG00000167104	128859	BPI fold containing family B member 6
CERCAM	ENSG00000167123	51148	cerebral endothelial cell adhesion molecule
FBXO22	ENSG00000167196	26263	F-box protein 22
NOD2	ENSG00000167207	64127	nucleotide binding oligomerization domain containing 2
IGF2	ENSG00000167244	3481	insulin like growth factor 2
DPEP2	ENSG00000167261	64174	dipeptidase 2
CD3D	ENSG00000167286	915	CD3d molecule
RRM1	ENSG00000167325	6240	ribonucleotide reductase catalytic subunit M1
CA4	ENSG00000167434	762	carbonic anhydrase 4
LALBA	ENSG00000167531	3906	lactalbumin alpha
TUBA1A	ENSG00000167552	7846	tubulin alpha 1a
AXL	ENSG00000167601	558	AXL receptor tyrosine kinase
LAIR1	ENSG00000167613	3903	leukocyte associated immunoglobulin like receptor 1
LAIR2	ENSG00000167618	3904	leukocyte associated immunoglobulin like receptor 2
KIR3DL1	ENSG00000167633	3811	killer cell immunoglobulin like receptor, three Ig domains and long cytoplasmic tail 1
SEMA6B	ENSG00000167680	10501	semaphorin 6B
NXN	ENSG00000167693	64359	nucleoredoxin
KRT80	ENSG00000167767	144501	keratin 80
ANGPTL4	ENSG00000167772	51129	angiopoietin like 4
CD320	ENSG00000167775	51293	CD320 molecule
IGFBP6	ENSG00000167779	3489	insulin like growth factor binding protein 6
PRDX2	ENSG00000167815	7001	peroxiredoxin 2
CD300A	ENSG00000167851	11314	CD300a molecule
TK1	ENSG00000167900	7083	thymidine kinase 1
MLST8	ENSG00000167965	64223	MTOR associated protein, LST8 homolog
NLRC3	ENSG00000167984	197358	NLR family CARD domain containing 3
FADD	ENSG00000168040	8772	Fas associated via death domain
LTBP3	ENSG00000168056	4054	latent transforming growth factor beta binding protein 3
PBK	ENSG00000168078	55872	PDZ binding kinase
PNOC	ENSG00000168081	5368	prepronociceptin
VASN	ENSG00000168140	114990	vasorin
PTGDR	ENSG00000168229	5729	prostaglandin D2 receptor
BMI1	ENSG00000168283	648	BMI1 proto-oncogene, polycomb ring finger
CX3CR1	ENSG00000168329	1524	C-X3-C motif chemokine receptor 1
FILIP1L	ENSG00000168386	11259	filamin A interacting protein 1 like
DTYMK	ENSG00000168393	1841	deoxythymidylate kinase
TAP1	ENSG00000168394	6890	transporter 1, ATP binding cassette subfamily B member
MTNR1A	ENSG00000168412	4543	melatonin receptor 1A
RHOH	ENSG00000168421	399	ras homolog family member H
[truncated: 800 more rows]

## Sheet: S3
Table S3. The gene sets for marking 28 immune cell types, endothelial cells and fibroblasts.
Metagene	Cell.type	Category
ADAM28	Activated B cell	Adaptive
CD180	Activated B cell	Adaptive
CD79B	Activated B cell	Adaptive
BLK	Activated B cell	Adaptive
CD19	Activated B cell	Adaptive
MS4A1	Activated B cell	Adaptive
TNFRSF17	Activated B cell	Adaptive
IGHM	Activated B cell	Adaptive
GNG7	Activated B cell	Adaptive
MICAL3	Activated B cell	Adaptive
SPIB	Activated B cell	Adaptive
HLA-DOB	Activated B cell	Adaptive
IGKC	Activated B cell	Adaptive
PNOC	Activated B cell	Adaptive
FCRL2	Activated B cell	Adaptive
BACH2	Activated B cell	Adaptive
CR2	Activated B cell	Adaptive
TCL1A	Activated B cell	Adaptive
AKNA	Activated B cell	Adaptive
ARHGAP25	Activated B cell	Adaptive
CCL21	Activated B cell	Adaptive
CD27	Activated B cell	Adaptive
CD38	Activated B cell	Adaptive
CLEC17A	Activated B cell	Adaptive
CLEC9A	Activated B cell	Adaptive
CLECL1	Activated B cell	Adaptive
AIM2	Activated CD4 T cell	Adaptive
BIRC3	Activated CD4 T cell	Adaptive
BRIP1	Activated CD4 T cell	Adaptive
CCL20	Activated CD4 T cell	Adaptive
CCL4	Activated CD4 T cell	Adaptive
CCL5	Activated CD4 T cell	Adaptive
CCNB1	Activated CD4 T cell	Adaptive
CCR7	Activated CD4 T cell	Adaptive
DUSP2	Activated CD4 T cell	Adaptive
ESCO2	Activated CD4 T cell	Adaptive
ETS1	Activated CD4 T cell	Adaptive
EXO1	Activated CD4 T cell	Adaptive
EXOC6	Activated CD4 T cell	Adaptive
IARS	Activated CD4 T cell	Adaptive
ITK	Activated CD4 T cell	Adaptive
KIF11	Activated CD4 T cell	Adaptive
KNTC1	Activated CD4 T cell	Adaptive
NUF2	Activated CD4 T cell	Adaptive
PRC1	Activated CD4 T cell	Adaptive
PSAT1	Activated CD4 T cell	Adaptive
RGS1	Activated CD4 T cell	Adaptive
RTKN2	Activated CD4 T cell	Adaptive
SAMSN1	Activated CD4 T cell	Adaptive
SELL	Activated CD4 T cell	Adaptive
TRAT1	Activated CD4 T cell	Adaptive
ADRM1	Activated CD8 T cell	Adaptive
AHSA1	Activated CD8 T cell	Adaptive
C1GALT1C1	Activated CD8 T cell	Adaptive
CCT6B	Activated CD8 T cell	Adaptive
CD37	Activated CD8 T cell	Adaptive
CD3D	Activated CD8 T cell	Adaptive
CD3E	Activated CD8 T cell	Adaptive
CD3G	Activated CD8 T cell	Adaptive
CD69	Activated CD8 T cell	Adaptive
CD8A	Activated CD8 T cell	Adaptive
CETN3	Activated CD8 T cell	Adaptive
CSE1L	Activated CD8 T cell	Adaptive
GEMIN6	Activated CD8 T cell	Adaptive
GNLY	Activated CD8 T cell	Adaptive
GPT2	Activated CD8 T cell	Adaptive
GZMA	Activated CD8 T cell	Adaptive
GZMH	Activated CD8 T cell	Adaptive
GZMK	Activated CD8 T cell	Adaptive
IL2RB	Activated CD8 T cell	Adaptive
LCK	Activated CD8 T cell	Adaptive
MPZL1	Activated CD8 T cell	Adaptive
NKG7	Activated CD8 T cell	Adaptive
PIK3IP1	Activated CD8 T cell	Adaptive
PTRH2	Activated CD8 T cell	Adaptive
TIMM13	Activated CD8 T cell	Adaptive
ZAP70	Activated CD8 T cell	Adaptive
ABHD3	Central memory CD4 T cell	Adaptive
AHNAK	Central memory CD4 T cell	Adaptive
ANXA2P2	Central memory CD4 T cell	Adaptive
AQP3	Central memory CD4 T cell	Adaptive
ATHL1	Central memory CD4 T cell	Adaptive
BMI1	Central memory CD4 T cell	Adaptive
BZW2	Central memory CD4 T cell	Adaptive
CD63	Central memory CD4 T cell	Adaptive
COL4A1	Central memory CD4 T cell	Adaptive
CYLD	Central memory CD4 T cell	Adaptive
ELMO2	Central memory CD4 T cell	Adaptive
FYN	Central memory CD4 T cell	Adaptive
GLIPR1	Central memory CD4 T cell	Adaptive
GSS	Central memory CD4 T cell	Adaptive
IFITM2	Central memory CD4 T cell	Adaptive
ITGB1	Central memory CD4 T cell	Adaptive
ITGB2	Central memory CD4 T cell	Adaptive
KLF5	Central memory CD4 T cell	Adaptive
LSP1	Central memory CD4 T cell	Adaptive
NDUFB9	Central memory CD4 T cell	Adaptive
PKM2	Central memory CD4 T cell	Adaptive
SFXN3	Central memory CD4 T cell	Adaptive
SIRPG	Central memory CD4 T cell	Adaptive
SMAD4	Central memory CD4 T cell	Adaptive
STX4	Central memory CD4 T cell	Adaptive
TRADD	Central memory CD4 T cell	Adaptive
VIM	Central memory CD4 T cell	Adaptive
XRCC6	Central memory CD4 T cell	Adaptive
ACTN4	Central memory CD8 T cell	Adaptive
ADAM12	Central memory CD8 T cell	Adaptive
ADCY9	Central memory CD8 T cell	Adaptive
F13A1	Central memory CD8 T cell	Adaptive
FCER1G	Central memory CD8 T cell	Adaptive
FCGR3B	Central memory CD8 T cell	Adaptive
FGF7	Central memory CD8 T cell	Adaptive
FKBP4	Central memory CD8 T cell	Adaptive
GLUD1	Central memory CD8 T cell	Adaptive
GM2A	Central memory CD8 T cell	Adaptive
GUSB	Central memory CD8 T cell	Adaptive
IL1RN	Central memory CD8 T cell	Adaptive
NOL11	Central memory CD8 T cell	Adaptive
NTRK1	Central memory CD8 T cell	Adaptive
RARA	Central memory CD8 T cell	Adaptive
RNF128	Central memory CD8 T cell	Adaptive
SIGLEC1	Central memory CD8 T cell	Adaptive
TNFRSF11A	Central memory CD8 T cell	Adaptive
TOX4	Central memory CD8 T cell	Adaptive
UBA52	Central memory CD8 T cell	Adaptive
ULBP1	Central memory CD8 T cell	Adaptive
ATM	Effector memeory CD4 T cell	Adaptive
CASP3	Effector memeory CD4 T cell	Adaptive
CASQ1	Effector memeory CD4 T cell	Adaptive
CD300E	Effector memeory CD4 T cell	Adaptive
DARS	Effector memeory CD4 T cell	Adaptive
DOCK9	Effector memeory CD4 T cell	Adaptive
EXOSC9	Effector memeory CD4 T cell	Adaptive
EZH2	Effector memeory CD4 T cell	Adaptive
GDE1	Effector memeory CD4 T cell	Adaptive
IL34	Effector memeory CD4 T cell	Adaptive
NCOA4	Effector memeory CD4 T cell	Adaptive
NEFL	Effector memeory CD4 T cell	Adaptive
PDGFRL	Effector memeory CD4 T cell	Adaptive
PTGS1	Effector memeory CD4 T cell	Adaptive
REPS1	Effector memeory CD4 T cell	Adaptive
SCG2	Effector memeory CD4 T cell	Adaptive
SDPR	Effector memeory CD4 T cell	Adaptive
SIGLEC14	Effector memeory CD4 T cell	Adaptive
SIGLEC6	Effector memeory CD4 T cell	Adaptive
TAL1	Effector memeory CD4 T cell	Adaptive
TFEC	Effector memeory CD4 T cell	Adaptive
TIPIN	Effector memeory CD4 T cell	Adaptive
TPK1	Effector memeory CD4 T cell	Adaptive
UQCRB	Effector memeory CD4 T cell	Adaptive
USP9Y	Effector memeory CD4 T cell	Adaptive
WIPF1	Effector memeory CD4 T cell	Adaptive
ZCRB1	Effector memeory CD4 T cell	Adaptive
ACAP1	Effector memeory CD8 T cell	Adaptive
APOL3	Effector memeory CD8 T cell	Adaptive
ARHGAP10	Effector memeory CD8 T cell	Adaptive
ATP10D	Effector memeory CD8 T cell	Adaptive
C3AR1	Effector memeory CD8 T cell	Adaptive
CCR5	Effector memeory CD8 T cell	Adaptive
CD160	Effector memeory CD8 T cell	Adaptive
CD55	Effector memeory CD8 T cell	Adaptive
CFLAR	Effector memeory CD8 T cell	Adaptive
CMKLR1	Effector memeory CD8 T cell	Adaptive
DAPP1	Effector memeory CD8 T cell	Adaptive
FCRL6	Effector memeory CD8 T cell	Adaptive
FLT3LG	Effector memeory CD8 T cell	Adaptive
GZMM	Effector memeory CD8 T cell	Adaptive
HAPLN3	Effector memeory CD8 T cell	Adaptive
HLA-DMB	Effector memeory CD8 T cell	Adaptive
HLA-DPA1	Effector memeory CD8 T cell	Adaptive
HLA-DPB1	Effector memeory CD8 T cell	Adaptive
IFI16	Effector memeory CD8 T cell	Adaptive
LIME1	Effector memeory CD8 T cell	Adaptive
LTK	Effector memeory CD8 T cell	Adaptive
NFKBIA	Effector memeory CD8 T cell	Adaptive
SETD7	Effector memeory CD8 T cell	Adaptive
SIK1	Effector memeory CD8 T cell	Adaptive
TRIB2	Effector memeory CD8 T cell	Adaptive
ACP5	Gamma delta T cell	Adaptive
AQP9	Gamma delta T cell	Adaptive
BTN3A2	Gamma delta T cell	Adaptive
C1orf54	Gamma delta T cell	Adaptive
CARD8	Gamma delta T cell	Adaptive
CCL18	Gamma delta T cell	Adaptive
CD209	Gamma delta T cell	Adaptive
CD33	Gamma delta T cell	Adaptive
CD36	Gamma delta T cell	Adaptive
CDK5	Gamma delta T cell	Adaptive
IL10RB	Gamma delta T cell	Adaptive
KLRF1	Gamma delta T cell	Adaptive
LGALS1	Gamma delta T cell	Adaptive
MAPK7	Gamma delta T cell	Adaptive
KLHL7	Gamma delta T cell	Adaptive
KRT80	Gamma delta T cell	Adaptive
LAMC1	Gamma delta T cell	Adaptive
LCORL	Gamma delta T cell	Adaptive
LMNB1	Gamma delta T cell	Adaptive
MEIS3P1	Gamma delta T cell	Adaptive
MPL	Gamma delta T cell	Adaptive
FABP1	Gamma delta T cell	Adaptive
FABP5	Gamma delta T cell	Adaptive
FADD	Gamma delta T cell	Adaptive
MFAP3L	Gamma delta T cell	Adaptive
MINPP1	Gamma delta T cell	Adaptive
RPS24	Gamma delta T cell	Adaptive
RPS7	Gamma delta T cell	Adaptive
RPS9	Gamma delta T cell	Adaptive
DBNL	Gamma delta T cell	Adaptive
CCL13	Gamma delta T cell	Adaptive
CD22	Immature B cell	Adaptive
CYBB	Immature B cell	Adaptive
FAM129C	Immature B cell	Adaptive
FCRL1	Immature B cell	Adaptive
FCRL3	Immature B cell	Adaptive
FCRL5	Immature B cell	Adaptive
FCRLA	Immature B cell	Adaptive
HDAC9	Immature B cell	Adaptive
HLA-DQA1	Immature B cell	Adaptive
HVCN1	Immature B cell	Adaptive
KIAA0226	Immature B cell	Adaptive
NCF1	Immature B cell	Adaptive
NCF1B	Immature B cell	Adaptive
P2RY10	Immature B cell	Adaptive
SP100	Immature B cell	Adaptive
TXNIP	Immature B cell	Adaptive
STAP1	Immature B cell	Adaptive
TAGAP	Immature B cell	Adaptive
ZCCHC2	Immature B cell	Adaptive
AICDA	Memory B cell	Adaptive
CCNA2	Memory B cell	Adaptive
CDKN3	Memory B cell	Adaptive
CLCN5	Memory B cell	Adaptive
ENPP1	Memory B cell	Adaptive
FCER1A	Memory B cell	Adaptive
FCRL4	Memory B cell	Adaptive
MYC	Memory B cell	Adaptive
RUNX2	Memory B cell	Adaptive
SORL1	Memory B cell	Adaptive
SOX5	Memory B cell	Adaptive
STAT5A	Memory B cell	Adaptive
STAT5B	Memory B cell	Adaptive
TLR9	Memory B cell	Adaptive
CCL3L1	Regulatory T cell	Adaptive
CD72	Regulatory T cell	Adaptive
CLEC5A	Regulatory T cell	Adaptive
FOXP3	Regulatory T cell	Adaptive
ITGA4	Regulatory T cell	Adaptive
L1CAM	Regulatory T cell	Adaptive
LIPA	Regulatory T cell	Adaptive
LRP1	Regulatory T cell	Adaptive
LRRC42	Regulatory T cell	Adaptive
MARCO	Regulatory T cell	Adaptive
MMP12	Regulatory T cell	Adaptive
MNDA	Regulatory T cell	Adaptive
MRC1	Regulatory T cell	Adaptive
MS4A6A	Regulatory T cell	Adaptive
PELO	Regulatory T cell	Adaptive
PLEK	Regulatory T cell	Adaptive
PRSS23	Regulatory T cell	Adaptive
PTGIR	Regulatory T cell	Adaptive
ST8SIA4	Regulatory T cell	Adaptive
STAB1	Regulatory T cell	Adaptive
B3GAT1	T follicular helper cell	Adaptive
CDK5R1	T follicular helper cell	Adaptive
PDCD1	T follicular helper cell	Adaptive
BCL6	T follicular helper cell	Adaptive
CD200	T follicular helper cell	Adaptive
CD83	T follicular helper cell	Adaptive
CD84	T follicular helper cell	Adaptive
FGF2	T follicular helper cell	Adaptive
GPR18	T follicular helper cell	Adaptive
CEBPA	T follicular helper cell	Adaptive
CECR1	T follicular helper cell	Adaptive
CLEC10A	T follicular helper cell	Adaptive
CLEC4A	T follicular helper cell	Adaptive
CSF1R	T follicular helper cell	Adaptive
CTSS	T follicular helper cell	Adaptive
DMN	T follicular helper cell	Adaptive
DPP4	T follicular helper cell	Adaptive
LRRC32	T follicular helper cell	Adaptive
MC5R	T follicular helper cell	Adaptive
MICA	T follicular helper cell	Adaptive
NCAM1	T follicular helper cell	Adaptive
NCR2	T follicular helper cell	Adaptive
NRP1	T follicular helper cell	Adaptive
PDCD1LG2	T follicular helper cell	Adaptive
PDCD6	T follicular helper cell	Adaptive
PRDX1	T follicular helper cell	Adaptive
RAE1	T follicular helper cell	Adaptive
RAET1E	T follicular helper cell	Adaptive
SIGLEC7	T follicular helper cell	Adaptive
SIGLEC9	T follicular helper cell	Adaptive
TYRO3	T follicular helper cell	Adaptive
CHST12	T follicular helper cell	Adaptive
CLIC3	T follicular helper cell	Adaptive
IVNS1ABP	T follicular helper cell	Adaptive
KIR2DL2	T follicular helper cell	Adaptive
LGMN	T follicular helper cell	Adaptive
CD70	Type 1 T helper cell	Adaptive
TBX21	Type 1 T helper cell	Adaptive
ADAM8	Type 1 T helper cell	Adaptive
AHCYL2	Type 1 T helper cell	Adaptive
ALCAM	Type 1 T helper cell	Adaptive
B3GALNT1	Type 1 T helper cell	Adaptive
BBS12	Type 1 T helper cell	Adaptive
BST1	Type 1 T helper cell	Adaptive
CD151	Type 1 T helper cell	Adaptive
CD47	Type 1 T helper cell	Adaptive
CD48	Type 1 T helper cell	Adaptive
CD52	Type 1 T helper cell	Adaptive
CD53	Type 1 T helper cell	Adaptive
CD59	Type 1 T helper cell	Adaptive
CD6	Type 1 T helper cell	Adaptive
CD68	Type 1 T helper cell	Adaptive
CD7	Type 1 T helper cell	Adaptive
CD96	Type 1 T helper cell	Adaptive
CFHR3	Type 1 T helper cell	Adaptive
CHRM3	Type 1 T helper cell	Adaptive
CLEC7A	Type 1 T helper cell	Adaptive
COL23A1	Type 1 T helper cell	Adaptive
COL4A4	Type 1 T helper cell	Adaptive
COL5A3	Type 1 T helper cell	Adaptive
DAB1	Type 1 T helper cell	Adaptive
DLEU7	Type 1 T helper cell	Adaptive
DOC2B	Type 1 T helper cell	Adaptive
EMP1	Type 1 T helper cell	Adaptive
F12	Type 1 T helper cell	Adaptive
FURIN	Type 1 T helper cell	Adaptive
GAB3	Type 1 T helper cell	Adaptive
GATM	Type 1 T helper cell	Adaptive
GFPT2	Type 1 T helper cell	Adaptive
GPR25	Type 1 T helper cell	Adaptive
GREM2	Type 1 T helper cell	Adaptive
HAVCR1	Type 1 T helper cell	Adaptive
HSD11B1	Type 1 T helper cell	Adaptive
HUNK	Type 1 T helper cell	Adaptive
IGF2	Type 1 T helper cell	Adaptive
RCSD1	Type 1 T helper cell	Adaptive
RYR1	Type 1 T helper cell	Adaptive
SAV1	Type 1 T helper cell	Adaptive
SELE	Type 1 T helper cell	Adaptive
SELP	Type 1 T helper cell	Adaptive
SH3KBP1	Type 1 T helper cell	Adaptive
SIT1	Type 1 T helper cell	Adaptive
SLC35B3	Type 1 T helper cell	Adaptive
SIGLEC10	Type 1 T helper cell	Adaptive
SKAP1	Type 1 T helper cell	Adaptive
THUMPD2	Type 1 T helper cell	Adaptive
TIGIT	Type 1 T helper cell	Adaptive
ZEB2	Type 1 T helper cell	Adaptive
ENC1	Type 1 T helper cell	Adaptive
FAM134B	Type 1 T helper cell	Adaptive
FBXO30	Type 1 T helper cell	Adaptive
FCGR2C	Type 1 T helper cell	Adaptive
STAC	Type 1 T helper cell	Adaptive
LTC4S	Type 1 T helper cell	Adaptive
MAN1B1	Type 1 T helper cell	Adaptive
MDH1	Type 1 T helper cell	Adaptive
MMD	Type 1 T helper cell	Adaptive
RGS16	Type 1 T helper cell	Adaptive
IL12A	Type 1 T helper cell	Adaptive
P2RX5	Type 1 T helper cell	Adaptive
CD97	Type 1 T helper cell	Adaptive
ITGB4	Type 1 T helper cell	Adaptive
ICAM3	Type 1 T helper cell	Adaptive
METRNL	Type 1 T helper cell	Adaptive
TNFRSF1A	Type 1 T helper cell	Adaptive
IRF1	Type 1 T helper cell	Adaptive
HTR2B	Type 1 T helper cell	Adaptive
CALD1	Type 1 T helper cell	Adaptive
MOCOS	Type 1 T helper cell	Adaptive
TRAF3IP2	Type 1 T helper cell	Adaptive
TLR8	Type 1 T helper cell	Adaptive
TRAF1	Type 1 T helper cell	Adaptive
DUSP14	Type 1 T helper cell	Adaptive
IL17A	Type 17 T helper cell	Adaptive
IL17RA	Type 17 T helper cell	Adaptive
C2CD4A	Type 17 T helper cell	Adaptive
C2CD4B	Type 17 T helper cell	Adaptive
CA2	Type 17 T helper cell	Adaptive
CCDC65	Type 17 T helper cell	Adaptive
CEACAM3	Type 17 T helper cell	Adaptive
IL17C	Type 17 T helper cell	Adaptive
IL17F	Type 17 T helper cell	Adaptive
IL17RC	Type 17 T helper cell	Adaptive
IL17RE	Type 17 T helper cell	Adaptive
IL23A	Type 17 T helper cell	Adaptive
ILDR1	Type 17 T helper cell	Adaptive
LONRF3	Type 17 T helper cell	Adaptive
SH2D6	Type 17 T helper cell	Adaptive
TNIP2	Type 17 T helper cell	Adaptive
ABCA1	Type 17 T helper cell	Adaptive
ABCB1	Type 17 T helper cell	Adaptive
ADAMTS12	Type 17 T helper cell	Adaptive
ANK1	Type 17 T helper cell	Adaptive
ANKRD22	Type 17 T helper cell	Adaptive
B3GALT2	Type 17 T helper cell	Adaptive
CAMTA1	Type 17 T helper cell	Adaptive
CCR9	Type 17 T helper cell	Adaptive
CD40	Type 17 T helper cell	Adaptive
GPR44	Type 17 T helper cell	Adaptive
IFT80	Type 17 T helper cell	Adaptive
ASB2	Type 2 T helper cell	Adaptive
CSRP2	Type 2 T helper cell	Adaptive
DAPK1	Type 2 T helper cell	Adaptive
DLC1	Type 2 T helper cell	Adaptive
DNAJC12	Type 2 T helper cell	Adaptive
DUSP6	Type 2 T helper cell	Adaptive
GNAI1	Type 2 T helper cell	Adaptive
LAMP3	Type 2 T helper cell	Adaptive
NRP2	Type 2 T helper cell	Adaptive
OSBPL1A	Type 2 T helper cell	Adaptive
PDE4B	Type 2 T helper cell	Adaptive
PHLDA1	Type 2 T helper cell	Adaptive
PLA2G4A	Type 2 T helper cell	Adaptive
RAB27B	Type 2 T helper cell	Adaptive
RBMS3	Type 2 T helper cell	Adaptive
RNF125	Type 2 T helper cell	Adaptive
TMPRSS3	Type 2 T helper cell	Adaptive
GATA3	Type 2 T helper cell	Adaptive
BIRC5	Type 2 T helper cell	Adaptive
CDC25C	Type 2 T helper cell	Adaptive
CDC7	Type 2 T helper cell	Adaptive
CENPF	Type 2 T helper cell	Adaptive
CXCR6	Type 2 T helper cell	Adaptive
DHFR	Type 2 T helper cell	Adaptive
EVI5	Type 2 T helper cell	Adaptive
GSTA4	Type 2 T helper cell	Adaptive
HELLS	Type 2 T helper cell	Adaptive
IL26	Type 2 T helper cell	Adaptive
LAIR2	Type 2 T helper cell	Adaptive
ABCD1	Activated dendritic cell	Innate
C1QC	Activated dendritic cell	Innate
CAPG	Activated dendritic cell	Innate
CCL3L3	Activated dendritic cell	Innate
CD207	Activated dendritic cell	Innate
CD302	Activated dendritic cell	Innate
ATP5B	Activated dendritic cell	Innate
ATP5L	Activated dendritic cell	Innate
ATP6V1A	Activated dendritic cell	Innate
BCL2L1	Activated dendritic cell	Innate
C1QB	Activated dendritic cell	Innate
SNURF	Activated dendritic cell	Innate
SPCS3	Activated dendritic cell	Innate
CCNA1	Activated dendritic cell	Innate
CEACAM8	Activated dendritic cell	Innate
NOS2	Activated dendritic cell	Innate
SRA1	Activated dendritic cell	Innate
TNFRSF6B	Activated dendritic cell	Innate
TREM1	Activated dendritic cell	Innate
TREML1	Activated dendritic cell	Innate
RHOA	Activated dendritic cell	Innate
SLC25A37	Activated dendritic cell	Innate
TNFSF14	Activated dendritic cell	Innate
TREML4	Activated dendritic cell	Innate
VNN2	Activated dendritic cell	Innate
XPO6	Activated dendritic cell	Innate
CLEC4C	Activated dendritic cell	Innate
TNFAIP2	Activated dendritic cell	Innate
UBD	Activated dendritic cell	Innate
ACTR3	Activated dendritic cell	Innate
RAB1A	Activated dendritic cell	Innate
SLA	Activated dendritic cell	Innate
HLA-DQA2	Activated dendritic cell	Innate
SIGLEC5	Activated dendritic cell	Innate
SLAMF9	Activated dendritic cell	Innate
ABAT	CD56bright natural killer cell	Innate
C11orf75	CD56bright natural killer cell	Innate
C5orf15	CD56bright natural killer cell	Innate
CDHR1	CD56bright natural killer cell	Innate
DCAF12	CD56bright natural killer cell	Innate
DYNLL1	CD56bright natural killer cell	Innate
GPR137B	CD56bright natural killer cell	Innate
HCP5	CD56bright natural killer cell	Innate
HDGFRP2	CD56bright natural killer cell	Innate
KRT86	CD56bright natural killer cell	Innate
MLST8	CD56bright natural killer cell	Innate
ELMOD3	CD56bright natural killer cell	Innate
ENTPD5	CD56bright natural killer cell	Innate
FAM119A	CD56bright natural killer cell	Innate
FAM179A	CD56bright natural killer cell	Innate
CLIC2	CD56bright natural killer cell	Innate
COX7A2L	CD56bright natural killer cell	Innate
CREB3L4	CD56bright natural killer cell	Innate
CSF1	CD56bright natural killer cell	Innate
CSNK2A2	CD56bright natural killer cell	Innate
CSTA	CD56bright natural killer cell	Innate
CSTB	CD56bright natural killer cell	Innate
CTPS	CD56bright natural killer cell	Innate
CTSD	CD56bright natural killer cell	Innate
FST	CD56bright natural killer cell	Innate
GATA2	CD56bright natural killer cell	Innate
GMPR	CD56bright natural killer cell	Innate
HDC	CD56bright natural killer cell	Innate
HEY1	CD56bright natural killer cell	Innate
HOXA1	CD56bright natural killer cell	Innate
HS2ST1	CD56bright natural killer cell	Innate
HS3ST1	CD56bright natural killer cell	Innate
BCL11B	CD56bright natural killer cell	Innate
CDH3	CD56bright natural killer cell	Innate
MYL6B	CD56bright natural killer cell	Innate
NAA16	CD56bright natural killer cell	Innate
ClQA	CD56bright natural killer cell	Innate
ClQB	CD56bright natural killer cell	Innate
CYP27B1	CD56bright natural killer cell	Innate
EIF3M	CD56bright natural killer cell	Innate
CYP27A1	CD56dim natural killer cell	Innate
DDX55	CD56dim natural killer cell	Innate
DYRK2	CD56dim natural killer cell	Innate
RPL37A	CD56dim natural killer cell	Innate
NOTCH3	CD56dim natural killer cell	Innate
AKR7A3	CD56dim natural killer cell	Innate
GPRC5C	CD56dim natural killer cell	Innate
GRIN1	CD56dim natural killer cell	Innate
HLA-E	CD56dim natural killer cell	Innate
PORCN	CD56dim natural killer cell	Innate
PSMC4	CD56dim natural killer cell	Innate
UPP1	CD56dim natural killer cell	Innate
IL21R	CD56dim natural killer cell	Innate
KIR2DS1	CD56dim natural killer cell	Innate
KIR2DS2	CD56dim natural killer cell	Innate
KIR2DS5	CD56dim natural killer cell	Innate
GIPR	Eosinophil	Innate
KRT18P50	Eosinophil	Innate
LRMP	Eosinophil	Innate
FOSB	Eosinophil	Innate
RRP12	Eosinophil	Innate
GPR183	Eosinophil	Innate
NR4A3	Eosinophil	Innate
ST3GAL6	Eosinophil	Innate
DEPDC5	Eosinophil	Innate
PDE6C	Eosinophil	Innate
PKD2L2	Eosinophil	Innate
GPR65	Eosinophil	Innate
IL5RA	Eosinophil	Innate
P2RY14	Eosinophil	Innate
DACH1	Eosinophil	Innate
DAPK2	Eosinophil	Innate
EMR3	Eosinophil	Innate
ACADM	Immature dendritic cell	Innate
AHCYL1	Immature dendritic cell	Innate
ALDH1A2	Immature dendritic cell	Innate
ALDH3A2	Immature dendritic cell	Innate
ALDH9A1	Immature dendritic cell	Innate
ALOX15	Immature dendritic cell	Innate
AMT	Immature dendritic cell	Innate
ARL1	Immature dendritic cell	Innate
ATIC	Immature dendritic cell	Innate
ATP5A1	Immature dendritic cell	Innate
CAPZA1	Immature dendritic cell	Innate
LILRA5	Immature dendritic cell	Innate
RDX	Immature dendritic cell	Innate
RRAGD	Immature dendritic cell	Innate
TACSTD2	Immature dendritic cell	Innate
INPP5F	Immature dendritic cell	Innate
RAB38	Immature dendritic cell	Innate
PLAU	Immature dendritic cell	Innate
CSF3R	Immature dendritic cell	Innate
SLC18A2	Immature dendritic cell	Innate
AMPD2	Immature dendritic cell	Innate
CLTB	Immature dendritic cell	Innate
C1orf162	Immature dendritic cell	Innate
AIF1	Macrophage	Innate
CCL1	Macrophage	Innate
CCL14	Macrophage	Innate
CCL23	Macrophage	Innate
CCL26	Macrophage	Innate
CD300LB	Macrophage	Innate
CNR1	Macrophage	Innate
CNR2	Macrophage	Innate
EIF1	Macrophage	Innate
EIF4A1	Macrophage	Innate
FPR1	Macrophage	Innate
FPR2	Macrophage	Innate
FRAT2	Macrophage	Innate
GPR27	Macrophage	Innate
GPR77	Macrophage	Innate
RNASE2	Macrophage	Innate
MS4A2	Macrophage	Innate
BASP1	Macrophage	Innate
IGSF6	Macrophage	Innate
HK3	Macrophage	Innate
VNN1	Macrophage	Innate
FES	Macrophage	Innate
NPL	Macrophage	Innate
FZD2	Macrophage	Innate
FAM198B	Macrophage	Innate
HNMT	Macrophage	Innate
SLC15A3	Macrophage	Innate
CD4	Macrophage	Innate
TXNDC3	Macrophage	Innate
FRMD4A	Macrophage	Innate
CRYBB1	Macrophage	Innate
HRH1	Macrophage	Innate
WNT5B	Macrophage	Innate
ADAMTS3	Mast cell	Innate
CPA3	Mast cell	Innate
CMA1	Mast cell	Innate
CTSG	Mast cell	Innate
ARHGAP15	Mast cell	Innate
CPM	Mast cell	Innate
FCN1	Mast cell	Innate
FTL	Mast cell	Innate
HSPA6	Mast cell	Innate
ITGA9	Mast cell	Innate
RNASE3	Mast cell	Innate
S100A4	Mast cell	Innate
SIGLEC8	Mast cell	Innate
SLC6A4	Mast cell	Innate
PTGS2	Mast cell	Innate
EGR3	Mast cell	Innate
PILRA	Mast cell	Innate
CCR2	MDSC	Innate
CD14	MDSC	Innate
CD2	MDSC	Innate
CD86	MDSC	Innate
CXCR4	MDSC	Innate
FCGR2A	MDSC	Innate
FCGR2B	MDSC	Innate
FCGR3A	MDSC	Innate
FERMT3	MDSC	Innate
GPSM3	MDSC	Innate
IL18BP	MDSC	Innate
IL4R	MDSC	Innate
ITGAL	MDSC	Innate
ITGAM	MDSC	Innate
PARVG	MDSC	Innate
PSAP	MDSC	Innate
PTGER2	MDSC	Innate
PTGES2	MDSC	Innate
S100A8	MDSC	Innate
S100A9	MDSC	Innate
ASGR2	Monocyte	Innate
CFP	Monocyte	Innate
ASGR1	Monocyte	Innate
CD1D	Monocyte	Innate
UPK3A	Monocyte	Innate
ACTG1	Monocyte	Innate
ANXA5	Monocyte	Innate
ATP6V1B2	Monocyte	Innate
CFL1	Monocyte	Innate
DAZAP2	Monocyte	Innate
CTBS	Monocyte	Innate
EMR4P	Monocyte	Innate
HIVEP2	Monocyte	Innate
MARCKSL1	Monocyte	Innate
MBP	Monocyte	Innate
MMP15	Monocyte	Innate
PNPLA6	Monocyte	Innate
TMBIM6	Monocyte	Innate
PQBP1	Monocyte	Innate
TEX264	Monocyte	Innate
IKZF1	Monocyte	Innate
AKT3	Natural killer cell	Innate
AXL	Natural killer cell	Innate
BST2	Natural killer cell	Innate
CDH2	Natural killer cell	Innate
CRTAM	Natural killer cell	Innate
CSF2RA	Natural killer cell	Innate
CTSZ	Natural killer cell	Innate
CXCL1	Natural killer cell	Innate
CYTH1	Natural killer cell	Innate
DAXX	Natural killer cell	Innate
DGKH	Natural killer cell	Innate
DLL4	Natural killer cell	Innate
DPYD	Natural killer cell	Innate
ERBB3	Natural killer cell	Innate
F11R	Natural killer cell	Innate
FAM27A	Natural killer cell	Innate
FAM49A	Natural killer cell	Innate
FASLG	Natural killer cell	Innate
FCGR1A	Natural killer cell	Innate
FN1	Natural killer cell	Innate
FSTL1	Natural killer cell	Innate
FUCA1	Natural killer cell	Innate
GBP3	Natural killer cell	Innate
GLS2	Natural killer cell	Innate
GRB2	Natural killer cell	Innate
LST1	Natural killer cell	Innate
BCL2	Natural killer cell	Innate
CDC5L	Natural killer cell	Innate
FGF18	Natural killer cell	Innate
FUT5	Natural killer cell	Innate
FZR1	Natural killer cell	Innate
GAGE2	Natural killer cell	Innate
IGFBP5	Natural killer cell	Innate
KANK2	Natural killer cell	Innate
LDB3	Natural killer cell	Innate
BTN2A2	Natural killer T cell	Innate
CD101	Natural killer T cell	Innate
CD109	Natural killer T cell	Innate
CNPY3	Natural killer T cell	Innate
CNPY4	Natural killer T cell	Innate
CREB1	Natural killer T cell	Innate
CRTC2	Natural killer T cell	Innate
CRTC3	Natural killer T cell	Innate
CSF2	Natural killer T cell	Innate
KLRC1	Natural killer T cell	Innate
FUT4	Natural killer T cell	Innate
ICAM2	Natural killer T cell	Innate
IL32	Natural killer T cell	Innate
LAMP2	Natural killer T cell	Innate
LILRB5	Natural killer T cell	Innate
KLRG1	Natural killer T cell	Innate
HSPA4	Natural killer T cell	Innate
HSPB6	Natural killer T cell	Innate
ISM2	Natural killer T cell	Innate
ITIH2	Natural killer T cell	Innate
KDM4C	Natural killer T cell	Innate
KIR2DS4	Natural killer T cell	Innate
KIRREL3	Natural killer T cell	Innate
SDCBP	Natural killer T cell	Innate
NFATC2IP	Natural killer T cell	Innate
MICB	Natural killer T cell	Innate
KIR2DL1	Natural killer T cell	Innate
KIR2DL3	Natural killer T cell	Innate
KIR3DL1	Natural killer T cell	Innate
KIR3DL2	Natural killer T cell	Innate
NCR1	Natural killer T cell	Innate
FOSL1	Natural killer T cell	Innate
TSLP	Natural killer T cell	Innate
SLC7A7	Natural killer T cell	Innate
SPP1	Natural killer T cell	Innate
TREM2	Natural killer T cell	Innate
UBASH3A	Natural killer T cell	Innate
YBX2	Natural killer T cell	Innate
CCDC88A	Natural killer T cell	Innate
CLEC1A	Natural killer T cell	Innate
THBD	Natural killer T cell	Innate
PDPN	Natural killer T cell	Innate
VCAM1	Natural killer T cell	Innate
EMR1	Natural killer T cell	Innate
CREB5	Neutrophil	Innate
CDA	Neutrophil	Innate
CHST15	Neutrophil	Innate
S100A12	Neutrophil	Innate
APOBEC3A	Neutrophil	Innate
CASP5	Neutrophil	Innate
MMP25	Neutrophil	Innate
HAL	Neutrophil	Innate
C1orf183	Neutrophil	Innate
FFAR2	Neutrophil	Innate
MAK	Neutrophil	Innate
CXCR1	Neutrophil	Innate
STEAP4	Neutrophil	Innate
MGAM	Neutrophil	Innate
BTNL8	Neutrophil	Innate
CXCR2	Neutrophil	Innate
TNFRSF10C	Neutrophil	Innate
VNN3	Neutrophil	Innate
CBX6	Plasmacytoid dendritic cell	Innate
DAB2	Plasmacytoid dendritic cell	Innate
DDX17	Plasmacytoid dendritic cell	Innate
HIGD1A	Plasmacytoid dendritic cell	Innate
IDH3A	Plasmacytoid dendritic cell	Innate
IL3RA	Plasmacytoid dendritic cell	Innate
MAGED1	Plasmacytoid dendritic cell	Innate
NUCB2	Plasmacytoid dendritic cell	Innate
OFD1	Plasmacytoid dendritic cell	Innate
OGT	Plasmacytoid dendritic cell	Innate
PDIA4	Plasmacytoid dendritic cell	Innate
SERTAD2	Plasmacytoid dendritic cell	Innate
SIRPA	Plasmacytoid dendritic cell	Innate
TMED2	Plasmacytoid dendritic cell	Innate
ENG	Plasmacytoid dendritic cell	Innate
FCAR	Plasmacytoid dendritic cell	Innate
IGF1	Plasmacytoid dendritic cell	Innate
ITGA2B	Plasmacytoid dendritic cell	Innate
GABARAP	Plasmacytoid dendritic cell	Innate
GPX1	Plasmacytoid dendritic cell	Innate
KRT23	Plasmacytoid dendritic cell	Innate
PROK2	Plasmacytoid dendritic cell	Innate
RALB	Plasmacytoid dendritic cell	Innate
RETNLB	Plasmacytoid dendritic cell	Innate
RNF141	Plasmacytoid dendritic cell	Innate
SEC14L1	Plasmacytoid dendritic cell	Innate
SEPX1	Plasmacytoid dendritic cell	Innate
EMP3	Plasmacytoid dendritic cell	Innate
CD300LF	Plasmacytoid dendritic cell	Innate
ABTB1	Plasmacytoid dendritic cell	Innate
KLHL21	Plasmacytoid dendritic cell	Innate
PHRF1	Plasmacytoid dendritic cell	Innate
ACVRL1	Endothelial cells	Stromal
APLN	Endothelial cells	Stromal
BCL6B	Endothelial cells	Stromal
BMP6	Endothelial cells	Stromal
BMX	Endothelial cells	Stromal
CDH5	Endothelial cells	Stromal
CLEC14A	Endothelial cells	Stromal
DIPK2B	Endothelial cells	Stromal
EDN1	Endothelial cells	Stromal
ADGRL4	Endothelial cells	Stromal
EMCN	Endothelial cells	Stromal
ESAM	Endothelial cells	Stromal
ESM1	Endothelial cells	Stromal
FAM124B	Endothelial cells	Stromal
HECW2	Endothelial cells	Stromal
HHIP	Endothelial cells	Stromal
KDR	Endothelial cells	Stromal
MMRN1	Endothelial cells	Stromal
MMRN2	Endothelial cells	Stromal
MYCT1	Endothelial cells	Stromal
PALMD	Endothelial cells	Stromal
PEAR1	Endothelial cells	Stromal
PGF	Endothelial cells	Stromal
PLXNA2	Endothelial cells	Stromal
PTPRB	Endothelial cells	Stromal
ROBO4	Endothelial cells	Stromal
C	Endothelial cells	Stromal
SHANK3	Endothelial cells	Stromal
SHE	Endothelial cells	Stromal
TEK	Endothelial cells	Stromal
TIE1	Endothelial cells	Stromal
VEPH1	Endothelial cells	Stromal
VWF	Endothelial cells	Stromal
COL1A1	Fibroblasts	Stromal
COL3A1	Fibroblasts	Stromal
COL6A1	Fibroblasts	Stromal
COL6A2	Fibroblasts	Stromal
DCN	Fibroblasts	Stromal
GREM1	Fibroblasts	Stromal
PAMR1	Fibroblasts	Stromal
TAGLN	Fibroblasts	Stromal

## Sheet: S4
Table S4. The details of Indicators for the assessment of immunogenicity and antigen presentation capacity.
Indicator	Details	Reference(s) [PMID]
Nonsilent Mutation Rate		https://pubmed.ncbi.nlm.nih.gov/29628290
MSI score	Microsatellite instability (MSI) is a pattern of hypermutation that occurs at genomic microsatellites and is caused by defects in the mismatch repair system. In the present study, it was detect by MSI-calling tool, MANTIS (version 1.0.3).	https://pubmed.ncbi.nlm.nih.gov/29850653; https://pubmed.ncbi.nlm.nih.gov/29850653
SNV Neoantigens	Single nucleotide variation (SNV) neoantigens were identified through NetMHCpan v3.0,based on HLA types obtained from RNA-seq using OptiType (version 1.2)	https://pubmed.ncbi.nlm.nih.gov/27029192; https://pubmed.ncbi.nlm.nih.gov/25143287
Indel Neoantigens	Insertion-deletion (indel) neoantigens were identified through NetMHCpan v3.0,based on HLA types obtained from RNA-seq using OptiType (version 1.2)	https://pubmed.ncbi.nlm.nih.gov/27029192; https://pubmed.ncbi.nlm.nih.gov/25143287
CTA score	Cancer/testis-antigen (CTA)	https://pubmed.ncbi.nlm.nih.gov/29628290
Aneuploidy score	Aneuploidy scores (AS) were the sum of amplified or deleted (collectively "altered") chromosome arms	https://pubmed.ncbi.nlm.nih.gov/29622463
Intratumor Heterogeneity	Intratumor genetic heterogeneity (ITH) is a feature of tumors that refers to the repertoire of co-existing genetically distinct subclonal populations.	https://pubmed.ncbi.nlm.nih.gov/26840267
Number of Segs	Number of copy number variant segments	https://pubmed.ncbi.nlm.nih.gov/29628290
Fraction Altered	Fraction of genome alterations	https://pubmed.ncbi.nlm.nih.gov/29628290
HRD	Homologous recombination defects (HRD) score was determined by three separate DNA-based measures of genomic instability: large (> 15 Mb) non-arm-level regions with loss of heterozygosity (LOH), telomeric allelic imbalance (TAI), and large-scale state transitions (LST) with breaks between adjacent segments of > 10 Mb	https://pubmed.ncbi.nlm.nih.gov/29628290
Number of Segs with LOH	Number of Segs with loss of heterozygosity (LOH)	https://pubmed.ncbi.nlm.nih.gov/29622463
Fraction of Segs with LOH	Fraction of Segs with loss of heterozygosity (LOH)	https://pubmed.ncbi.nlm.nih.gov/29622463
BCR Shannon	BCR diversity (Shannon Entropy) scores were identified using MiTCR v1.0.3, with previously described parameters	https://pubmed.ncbi.nlm.nih.gov/23892897; https://pubmed.ncbi.nlm.nih.gov/25196070
BCR Richness	BCR diversity (Richness) scores were identified using MiTCR v1.0.3, with previously described parameters	https://pubmed.ncbi.nlm.nih.gov/23892897; https://pubmed.ncbi.nlm.nih.gov/25196070
TCR Shannon	TCR diversity (Shannon Entropy) scores were identified using MiTCR v1.0.3, with previously described parameters	https://pubmed.ncbi.nlm.nih.gov/23892897; https://pubmed.ncbi.nlm.nih.gov/25196070
TCR Richness	TCR diversity (Richness) scores were identified using MiTCR v1.0.3, with previously described parameters	https://pubmed.ncbi.nlm.nih.gov/23892897; https://pubmed.ncbi.nlm.nih.gov/25196070
Cytolytic Activity	Cytolytic activity (CYT) was assessed by the geometric mean of granzyme A (GZMA) and perforin (PRF1) expression levels	https://pubmed.ncbi.nlm.nih.gov/25594174
APS	Antigen processing and presenting machinery (APM) scores (APS) were generated by GSVA on the basis of 18 genes relevant to APM	https://pubmed.ncbi.nlm.nih.gov/31767055

## Sheet: S5
Table S5. The details of 75 immunomodulator molecules.
Gene	HGNC Symbol	Friendly Name	Entrez ID	Gene Family	Super Category	Immune Checkpoint	Function	Reference(s) [PMID]		Notes
ADORA2A	ADORA2A	ADORA2A	135	Receptor	Receptor	Inhibitory		https://www.ncbi.nlm.nih.gov/pubmed/27249753
ARG1	ARG1	ARG1	383	Enzyme	Other	Inhibitory	Immune suppression	https://www.ncbi.nlm.nih.gov/pubmed/19764983 | https://www.ncbi.nlm.nih.gov/pubmed/23890059
BTLA	BTLA	BTLA	151888	Immunoglobulin	Receptor	Inhibitory		https://www.ncbi.nlm.nih.gov/pubmed/23890059 | https://www.ncbi.nlm.nih.gov/pubmed/20038807
BTN3A1	BTN3A1	BTN3A1	11119	Butyrophilins	Co-inhibitor	Stimulatory	Activation of γδ T cells	https://www.ncbi.nlm.nih.gov/pubmed/26449179
BTN3A2	BTN3A2	BTN3A2	11118	Butyrophilins	Co-inhibitor	Stimulatory	Higher expression leads to increased CD4+ infiltration	http://www.ncbi.nlm.nih.gov/pubmed/18398031 | http://www.ncbi.nlm.nih.gov/pubmed/22685580
CCL5 (RANTES)	CCL5	RANTES	6352	Chemokine	Ligand	Stimulatory		https://www.ncbi.nlm.nih.gov/pubmed/20233026 | https://www.ncbi.nlm.nih.gov/pubmed/26098609
CD27 (TNFRSF7)	CD27	CD27	939	TNFR	Receptor	Stimulatory		https://www.ncbi.nlm.nih.gov/pubmed/26098609	https://www.rndsystems.com/research-area/co--stimulatory-and-co--inhibitory-molecules	https://www.rndsystems.com/pathways/t-cell-co-signaling-pathway-lig-recept-interactions
CD274 (PD-L1)	CD274	PD-L1	29126	B7/CD28	Co-inhibitor	Inhibitory		https://www.ncbi.nlm.nih.gov/pubmed/26098609
CD276 (B7-H3)	CD276	CD276	80381	B7/CD28	Co-inhibitor	Inhibitory		https://www.ncbi.nlm.nih.gov/pubmed/27208063
CD28	CD28	CD28	940	B7/CD28	Co-stimulator	Stimulatory		https://www.ncbi.nlm.nih.gov/pubmed/7584490
CD40	CD40	CD40	958	TNFR	Receptor	Stimulatory		https://www.ncbi.nlm.nih.gov/pubmed/23460534 | https://www.ncbi.nlm.nih.gov/pubmed/24555495
CD40LG	CD40LG	CD40LG	959	TNF	Ligand	Stimulatory		https://www.ncbi.nlm.nih.gov/pubmed/26098609
CD70	CD70	CD70	970	TNF	Ligand	Stimulatory		https://www.ncbi.nlm.nih.gov/pubmed/26098609
CD80 (B7-1)	CD80	CD80	941	B7/CD28	Co-stimulator	Stimulatory	T cell activation	https://www.ncbi.nlm.nih.gov/pubmed/23890059
CTLA4	CTLA4	CTLA4	1493	Receptor	Receptor	Inhibitory		https://www.ncbi.nlm.nih.gov/pubmed/23890059
CX3CL1	CX3CL1	CX3CL1	6376	CXC chemokine	Ligand	Stimulatory		https://www.ncbi.nlm.nih.gov/pubmed/12455035 | https://www.ncbi.nlm.nih.gov/pubmed/23890059
CXCL10 (IP-10)	CXCL10	IP-10	3627	CXC chemokine	Ligand	Stimulatory		https://www.ncbi.nlm.nih.gov/pubmed/26503055 | https://www.ncbi.nlm.nih.gov/pubmed/23890059
CXCL9	CXCL9	CXCL9	4283	CXC chemokine	Ligand	Stimulatory		https://www.ncbi.nlm.nih.gov/pubmed/26503055 | https://www.ncbi.nlm.nih.gov/pubmed/23890059
EDNRB	EDNRB	EDNRB	1910	Receptor	Receptor	Inhibitory	Suppress T cell adhesion and homing	https://www.ncbi.nlm.nih.gov/pubmed/19567593/ | https://www.ncbi.nlm.nih.gov/pubmed/23890059
ENTPD1	ENTPD1	ENTPD1	953	Ectonucleotidase	Other	Stimulatory	Immune suppression	https://www.ncbi.nlm.nih.gov/pubmed/27054314
GZMA	GZMA	GZMA	3001	Granzyme	Other	Stimulaotry	Granzyme	https://www.ncbi.nlm.nih.gov/pubmed/26098609
HAVCR2 (TIM-3)	HAVCR2	TIM-3	84868	Immunoglobulin	Receptor	Inhibitory		https://www.ncbi.nlm.nih.gov/pubmed/23890059
HLA-A	HLA-A	HLA-A	3105	MHC Class I	Antigen presentation		MHC Class I	https://www.ncbi.nlm.nih.gov/pubmed/21062157
HLA-B	HLA-B	HLA-B	3106	MHC Class I	Antigen presentation		MHC Class I	https://www.ncbi.nlm.nih.gov/pubmed/21062157
HLA-C	HLA-C	HLA-C	3107	MHC Class I	Antigen presentation		MHC Class I	https://www.ncbi.nlm.nih.gov/pubmed/21062157
HLA-DPA1	HLA-DPA1	HLA-DPA1	3113	MHC Class II	Antigen presentation		MHC Class II	https://www.ncbi.nlm.nih.gov/pubmed/23162758/
HLA-DPB1	HLA-DPB1	HLA-DPB1	3115	MHC Class II	Antigen presentation		MHC Class II	https://www.ncbi.nlm.nih.gov/pubmed/23162758/
HLA-DQA1	HLA-DQA1	HLA-DQA1	3117	MHC Class II	Antigen presentation		MHC Class II	https://www.ncbi.nlm.nih.gov/pubmed/23162758/
HLA-DQA2	HLA-DQA2	HLA-DQA2	3118	MHC Class II	Antigen presentation		MHC Class II	https://www.ncbi.nlm.nih.gov/pubmed/23162758/
HLA-DQB1	HLA-DQB1	HLA-DQB1	3119	MHC Class II	Antigen presentation		MHC Class II	https://www.ncbi.nlm.nih.gov/pubmed/23162758/
HLA-DQB2	HLA-DQB2	HLA-DQB2	3120	MHC Class II	Antigen presentation		MHC Class II	https://www.ncbi.nlm.nih.gov/pubmed/23162758/
HLA-DRA	HLA-DRA	HLA-DRA	3122	MHC Class II	Antigen presentation		MHC Class II	https://www.ncbi.nlm.nih.gov/pubmed/23162758/
HLA-DRB1	HLA-DRB1	HLA-DRB1	3123	MHC Class II	Antigen presentation		MHC Class II	https://www.ncbi.nlm.nih.gov/pubmed/23162758/
HLA-DRB5	HLA-DRB5	HLA-DRB5	3127	MHC Class II	Antigen presentation		MHC Class II	https://www.ncbi.nlm.nih.gov/pubmed/23162758/
HMGB1	HMGB1	HMGB1	3146	HMG-box	Other	Stimulatory		https://www.ncbi.nlm.nih.gov/pubmed/23890059
ICAM1	ICAM1	ICAM1	3383		Cell adhesion	Stimulatory		https://www.ncbi.nlm.nih.gov/pubmed/23890059
ICOS	ICOS	ICOS	29851	B7/CD28	Receptor	Stimulatory		https://www.ncbi.nlm.nih.gov/pubmed/27054314
ICOSLG (B7-H2)	ICOSLG	ICOSLG	23308	Ligand	Co-stimulator	Stimulatory		https://www.ncbi.nlm.nih.gov/pubmed/24778280
IDO1	IDO1	IDO1	3620	Enzyme	Other	Inhibitory		https://www.ncbi.nlm.nih.gov/pubmed/23890059
IFNA1	IFNA1	IFNA1	3439	Cytokine	Ligand	Stimulatory		https://www.ncbi.nlm.nih.gov/pubmed/23890059
IFNA2	IFNA2	IFNA2	3440	Cytokine	Ligand	Stimulatory		https://www.ncbi.nlm.nih.gov/pubmed/23890059
IFNG	IFNG	IFNG	3458	Cytokine	Ligand	Stimulatory		https://www.ncbi.nlm.nih.gov/pubmed/23890059
IL10	IL10	IL10	3586	Cytokine	Ligand	Inhibitory	Anti-inflammatory cytokine	https://www.ncbi.nlm.nih.gov/pubmed/23890059
IL12	IL12A	IL12	3592	Cytokine	Ligand	Stumulatory		https://www.ncbi.nlm.nih.gov/pubmed/23890059		IL12A, and IL12B genes
IL13	IL13	IL13	3596	Cytokine	Ligand	Inhibitory	Anti-inflammatory cytokine	https://www.ncbi.nlm.nih.gov/pubmed/23890059
IL1A	IL1A	IL1A	3552	Cytokine	Ligand	Stimulatory		https://www.ncbi.nlm.nih.gov/pubmed/23890059
IL1B	IL1B	IL1B	3553	Cytokine	Ligand	Stimulatory		https://www.ncbi.nlm.nih.gov/pubmed/23890059
IL2	IL2	IL2	3558	Cytokine	Ligand	Stimulatory		https://www.ncbi.nlm.nih.gov/pubmed/23890059
IL2RA (CD122)	IL2RA	IL2RA	3559	Type I cytokine receptor	Receptor	Stimulatory		https://www.ncbi.nlm.nih.gov/pubmed/23352221/
IL4	IL4	IL4	3565	Cytokine	Ligand	Inhibitory	Differentiation of Th0 to Th2	https://www.ncbi.nlm.nih.gov/pubmed/23890059
ITGB2 (LFA1)	ITGB2	ITGB2	3689	Integrin	Cell adhesion	Stimulatory		https://www.ncbi.nlm.nih.gov/pubmed/23890059
KIR2DL1	KIR2DL1	KIR2DL1	3802	KIR	Receptor	Inhibitory		https://www.ncbi.nlm.nih.gov/pubmed/27054314 | https://www.ncbi.nlm.nih.gov/pubmed/20567250 | https://www.ncbi.nlm.nih.gov/pubmed/26000725	Lirilumab, IPH-2101	https://www.ncbi.nlm.nih.gov/pubmed/21154164
KIR2DL3	KIR2DL3	KIR2DL3	3804	KIR	Receptor	Inhibitory		https://www.ncbi.nlm.nih.gov/pubmed/27054314 | https://www.ncbi.nlm.nih.gov/pubmed/20567250 | https://www.ncbi.nlm.nih.gov/pubmed/26000725	Lirilumab, IPH-2101	https://www.ncbi.nlm.nih.gov/pubmed/21154164
LAG3	LAG3	LAG3	3902	Immunoglobulin	Receptor	Inhibitory		https://www.ncbi.nlm.nih.gov/pubmed/21086108 | https://www.ncbi.nlm.nih.gov/pubmed/23890059
MICA	MICA	MICA	100507436	MHC Class I	Antigen presentation		Immune suppression	https://www.ncbi.nlm.nih.gov/pubmed/23890059 | https://www.ncbi.nlm.nih.gov/pubmed/10426993
MICB	MICB	MICB	4277	MHC Class I	Antigen presentation		Immune suppression	https://www.ncbi.nlm.nih.gov/pubmed/23890059 | https://www.ncbi.nlm.nih.gov/pubmed/10426993
PDCD1 (PD-1)	PDCD1	PD-1	5133	B7/CD28	Receptor	Inhibitory		https://www.ncbi.nlm.nih.gov/pubmed/26098609
PDCD1LG2 (PD-L2, CD273, B7-DC)	PDCD1LG2	PD-L2	80380	B7/CD28	Co-inhibitor		Immune suppression	https://www.ncbi.nlm.nih.gov/pubmed/22611421
PRF1	PRF1	PRF1	5551	Pore	Other	Stimulatory	Allows infiltration by granzymes	https://www.ncbi.nlm.nih.gov/pubmed/17919943
SELP	SELP	SELP	6403	Selectin	Cell adhesion	Stimulatory		https://www.ncbi.nlm.nih.gov/pubmed/19508173
SLAMF7	SLAMF7	SLAMF7	57823	SLAM	Co-inhibitor	Inhibitory	Inhibitory	https://www.ncbi.nlm.nih.gov/pubmed/25312647
TGFB1	TGFB1	TGFB1	7040	Cytokine	Ligand	Inhibitory	Immune suppression	https://www.ncbi.nlm.nih.gov/pubmed/26098609
TIGIT	TIGIT	TIGIT	201633	PVR	Receptor	Inhibitory		https://www.ncbi.nlm.nih.gov/pubmed/27054314
TLR4	TLR4	TLR4	7099	Receptor	Receptor	Stimulatory		https://www.ncbi.nlm.nih.gov/pubmed/25120541/
TNFA	TNF	TNF	7124	Cytokine	Ligand	Stimulatory		https://www.ncbi.nlm.nih.gov/pubmed/23890059
TNFRSF14 (HVEM)	TNFRSF14	HVEM	8764	TNFR	Receptor	Stimulatory		https://www.ncbi.nlm.nih.gov/pubmed/23890059
TNFRSF18 (CD357, GITR)	TNFRSF18	TNFRSF18	8784	TNFR	Receptor	Stimulatory		https://www.ncbi.nlm.nih.gov/pubmed/22245556 | https://www.ncbi.nlm.nih.gov/pubmed/27591414	https://www.rndsystems.com/research-area/co--stimulatory-and-co--inhibitory-molecules	https://www.rndsystems.com/pathways/t-cell-co-signaling-pathway-lig-recept-interactions
TNFRSF4 (CD134,OX40)	TNFRSF4	OX40	7293	TNFR	Receptor	Stimulatory		https://www.ncbi.nlm.nih.gov/pubmed/25763356/	https://www.rndsystems.com/research-area/co--stimulatory-and-co--inhibitory-molecules	https://www.rndsystems.com/pathways/t-cell-co-signaling-pathway-lig-recept-interactions
TNFRSF9 (CD137, 4-1BB)	TNFRSF9	4-1BB	3604	TNFR	Receptor	Stimulatory		https://www.ncbi.nlm.nih.gov/pubmed/26751393	https://www.rndsystems.com/research-area/co--stimulatory-and-co--inhibitory-molecules	https://www.rndsystems.com/pathways/t-cell-co-signaling-pathway-lig-recept-interactions
TNFSF4 (OX40L)	TNFSF4	OX40L	7292	TNF	Ligand	Stimulatory		https://www.ncbi.nlm.nih.gov/pubmed/25763356/
TNFSF9 (CD137L, 4-1BB-L)	TNFSF9	4-1BB-L	8744	TNF	Ligand	Stimulatory		https://www.ncbi.nlm.nih.gov/pubmed/26751393
VEGFA	VEGFA	VEGFA	7422	Growth factor	Ligand	Inhibitory	Immune suppressor	https://www.ncbi.nlm.nih.gov/pubmed/23890059 | https://www.ncbi.nlm.nih.gov/pubmed/11444391
VEGFB	VEGFB	VEGFB	7423	Growth factor	Ligand	Inhibitory	Immune suppressor	https://www.ncbi.nlm.nih.gov/pubmed/23890059 | https://www.ncbi.nlm.nih.gov/pubmed/21124841
VISTA (B7-H5)	C10orf54	VISTA	64115	Immunoglobulin	Co-inhibitor	Inhibitory		https://www.ncbi.nlm.nih.gov/pubmed/24894088 | https://www.ncbi.nlm.nih.gov/pubmed/23890059
VTCN1 (B7-H4)	VTCN1	VTCN1	79679	B7/CD28	Co-inhibitor	Inhibitory		https://www.ncbi.nlm.nih.gov/pubmed/23890059
									http://www.nature.com/nature/journal/v549/n7670/full/nature23643.html

## Sheet: S6
Table S6. Univariate Cox regression anaysis of gene pairs.
ID	HR	HR.95L	HR.95H	pvalue	adj.p.val
ACTA2|C10orf99	1.40364	1.07178	1.83826	0.0137544	0.0499606
ACTA2|COL6A3	1.16793	0.951866	1.43303	0.136932	0.266704
ACTA2|DCN	1.50227	1.18385	1.90633	0.000812163	0.00642647
ACTA2|FN1	0.980321	0.808629	1.18847	0.839663	0.9049
ACTA2|HLA-DPA1	1.49002	1.22784	1.80818	5.37465e-05	0.000898753
ACTA2|HLA-DQB1	1.52737	1.24689	1.87095	4.28585e-05	0.000769333
ACTA2|HLA-DRA	1.65634	1.3415	2.04508	2.71581e-06	0.000113694
ACTA2|LGALS1	1.01459	0.841101	1.22386	0.879672	0.930047
ACTA2|LUM	1.52981	1.1902	1.96633	0.000901753	0.00692096
ACTA2|MMP1	1.12587	0.847302	1.49602	0.41367	0.574079
ACTA2|POSTN	0.992559	0.809134	1.21757	0.942886	0.966746
ACTA2|SPARC	1.14807	0.955232	1.37983	0.14108	0.272862
ACTA2|SPP1	0.751132	0.59325	0.95103	0.0174536	0.0596893
ACTA2|SRGN	1.14421	0.882729	1.48315	0.308832	0.471203
ACTA2|VIM	1.31677	1.09565	1.58253	0.00334833	0.0178096
ACTG2|ADAMTS12	0.817537	0.626476	1.06687	0.137977	0.268265
ACTG2|ADAMTS2	1.12226	0.893509	1.40958	0.321296	0.484108
ACTG2|AEBP1	0.80977	0.671681	0.976249	0.0269701	0.0820306
ACTG2|AHNAK2	0.615011	0.482351	0.784156	8.8045e-05	0.00127545
ACTG2|AKAP12	0.632237	0.507867	0.787064	4.0876e-05	0.000742654
ACTG2|ALOX5	0.917594	0.745282	1.12975	0.41771	0.578024
ACTG2|ALOX5AP	0.927277	0.766285	1.12209	0.437744	0.596211
ACTG2|ANGPTL2	0.898596	0.723885	1.11547	0.332399	0.495871
ACTG2|ANTXR1	1.1027	0.910352	1.33569	0.317504	0.480196
ACTG2|ARL4C	0.83698	0.681882	1.02736	0.0887839	0.19498
ACTG2|ASPN	0.781684	0.633389	0.964699	0.0217442	0.0699587
ACTG2|AXL	1.10189	0.839796	1.44577	0.483862	0.6375
ACTG2|BASP1	0.985407	0.816577	1.18914	0.878148	0.929092
ACTG2|BCAT1	0.789619	0.596832	1.04468	0.0981477	0.209761
ACTG2|BCL2A1	1.03616	0.76378	1.40567	0.819454	0.891838
ACTG2|BGN	0.928857	0.759562	1.13589	0.472221	0.628107
ACTG2|C10orf10	0.784108	0.628385	0.97842	0.0313104	0.0914118
ACTG2|C10orf99	1.31281	1.09202	1.57824	0.00376828	0.019418
ACTG2|C1QA	0.994315	0.817739	1.20902	0.954421	0.973404
ACTG2|C1QB	1.03492	0.841466	1.27286	0.745083	0.841314
ACTG2|C1QC	1.08194	0.899078	1.302	0.404425	0.565544
ACTG2|C1R	1.08576	0.903424	1.30489	0.380396	0.542361
ACTG2|C1S	1.2395	0.976976	1.57256	0.077037	0.175884
ACTG2|C3	1.22133	1.01624	1.46781	0.0330267	0.0950892
ACTG2|C3AR1	1.06694	0.84363	1.34936	0.588657	0.722648
ACTG2|CCL18	0.986052	0.817878	1.18881	0.882956	0.931934
ACTG2|CCL2	0.972974	0.784957	1.20603	0.802529	0.880117
ACTG2|CCL3	1.01486	0.787613	1.30769	0.909175	0.947254
ACTG2|CCL4	1.16605	0.930818	1.46073	0.181441	0.325121
ACTG2|CD14	1.02114	0.842839	1.23716	0.830807	0.898821
ACTG2|CD163	0.843227	0.678383	1.04813	0.124433	0.248679
ACTG2|CD53	1.09964	0.914273	1.32258	0.31326	0.476032
ACTG2|CD93	0.970036	0.80146	1.17407	0.754781	0.847906
ACTG2|CDH11	1.02542	0.852899	1.23283	0.789435	0.871183
ACTG2|CECR1	1.18842	0.922583	1.53087	0.18147	0.325138
ACTG2|CFH	0.939421	0.700144	1.26047	0.676943	0.791327
ACTG2|CHI3L1	1.30155	1.03433	1.63782	0.0245887	0.076777
ACTG2|CHST15	0.865329	0.672602	1.11328	0.260508	0.41833
ACTG2|CLEC2B	0.972865	0.784389	1.20663	0.80229	0.880017
ACTG2|CMTM3	0.98952	0.762155	1.28471	0.936958	0.962894
ACTG2|COL10A1	0.649371	0.51966	0.811458	0.000146098	0.00184227
ACTG2|COL11A1	0.804734	0.657481	0.984965	0.0351273	0.099463
ACTG2|COL12A1	0.951468	0.748242	1.20989	0.684882	0.797441
ACTG2|COL15A1	1.04504	0.868524	1.25744	0.640697	0.764393
ACTG2|COL5A1	0.999102	0.828566	1.20474	0.99249	0.996019
ACTG2|COL5A2	1.01187	0.813568	1.25852	0.915538	0.951292
ACTG2|COL6A1	1.1905	0.947838	1.4953	0.133784	0.262375
ACTG2|COL6A2	0.977099	0.811476	1.17653	0.806859	0.883329
ACTG2|COL8A1	0.729961	0.591576	0.900718	0.00333617	0.0177568
ACTG2|CPA3	1.21991	0.909281	1.63665	0.184938	0.329504
ACTG2|CRISPLD2	0.948682	0.773681	1.16327	0.6126	0.742508
ACTG2|CTGF	1.03111	0.844957	1.25826	0.763005	0.853981
ACTG2|CTHRC1	1.08767	0.89198	1.3263	0.406301	0.567405
ACTG2|CTSK	1.15984	0.947618	1.41958	0.150398	0.285668
ACTG2|CTSL	1.04207	0.866961	1.25256	0.660618	0.779653
ACTG2|CXCL10	1.30144	1.06043	1.59723	0.0116847	0.0442048
ACTG2|CXCL11	1.19467	0.9218	1.54831	0.178796	0.321487
ACTG2|CXCL12	1.13743	0.838547	1.54283	0.407742	0.56872
ACTG2|CXCL13	1.39051	0.997484	1.93839	0.0517631	0.131696
ACTG2|CXCL5	0.996904	0.800924	1.24084	0.977846	0.98721
ACTG2|CXCL9	1.21488	0.979603	1.50667	0.0763418	0.174719
ACTG2|CXCR4	0.966313	0.804083	1.16127	0.714781	0.820455
ACTG2|CYBB	0.918911	0.684822	1.23302	0.572956	0.709557
ACTG2|CYBRD1	0.75416	0.61251	0.928568	0.00785646	0.0330692
ACTG2|CYR61	0.939505	0.775318	1.13846	0.524295	0.670812
ACTG2|DAPK1	0.72404	0.568693	0.921823	0.00877768	0.0359941
ACTG2|DDR2	0.896295	0.687985	1.16768	0.417202	0.577543
ACTG2|DKK3	1.0179	0.84467	1.22666	0.852113	0.912988
ACTG2|DPYSL3	0.841637	0.659368	1.07429	0.166204	0.305607
ACTG2|DSE	0.787567	0.597768	1.03763	0.0896203	0.196453
ACTG2|EFEMP1	0.975772	0.794207	1.19885	0.815388	0.88921
ACTG2|EFEMP2	1.01094	0.764054	1.3376	0.939283	0.964498
ACTG2|EMP3	1.00752	0.807523	1.25706	0.947064	0.969149
ACTG2|ENPP2	0.914114	0.737948	1.13234	0.410999	0.571931
ACTG2|EVI2B	0.954938	0.721833	1.26332	0.746753	0.842287
ACTG2|FAM26F	1.07427	0.817156	1.41227	0.607776	0.738285
ACTG2|FAP	0.9402	0.721742	1.22478	0.647631	0.769827
ACTG2|FBLN1	0.876502	0.699763	1.09788	0.251285	0.408282
ACTG2|FBN1	0.822863	0.684458	0.989255	0.0379925	0.105055
ACTG2|FCER1G	1.07207	0.875141	1.31331	0.501562	0.652598
ACTG2|FCGR2A	1.02629	0.766819	1.37355	0.861487	0.919222
ACTG2|FERMT2	0.835476	0.670691	1.04075	0.108793	0.225438
ACTG2|FGL2	1.24406	0.998809	1.54952	0.0512567	0.130699
ACTG2|FPR1	1.15333	0.839484	1.5845	0.378715	0.540802
ACTG2|FRMD6	0.708043	0.537434	0.932812	0.0141116	0.0509446
ACTG2|FSTL1	1.0917	0.862333	1.38208	0.465929	0.622122
ACTG2|GAS1	0.745392	0.569122	0.976256	0.0328	0.0946575
ACTG2|GEM	0.915992	0.758557	1.1061	0.3618	0.524721
ACTG2|GNB4	0.91316	0.718939	1.15985	0.456534	0.613595
ACTG2|GPNMB	1.09919	0.912845	1.32358	0.318359	0.481034
ACTG2|GPX3	0.844441	0.674135	1.05777	0.141224	0.273074
ACTG2|GREM1	0.986193	0.820482	1.18537	0.882238	0.931578
ACTG2|GUCY1A3	1.21076	0.91332	1.60507	0.183647	0.327799
ACTG2|HCLS1	1.02811	0.799253	1.3225	0.829149	0.898099
ACTG2|HEG1	0.928309	0.758005	1.13687	0.471894	0.627875
ACTG2|HLA-DPB1	1.34464	1.10631	1.63431	0.00293056	0.0161878
ACTG2|HLA-DQA1	1.28983	1.07339	1.54991	0.00661475	0.0291546
ACTG2|HLA-DQB1	1.40151	1.07952	1.81953	0.0112599	0.0430582
ACTG2|HLA-DRA	1.59287	1.2525	2.02574	0.00014729	0.00185243
ACTG2|HOPX	0.755652	0.602103	0.948361	0.01563	0.0549274
ACTG2|HTRA1	0.881833	0.733088	1.06076	0.182147	0.326059
ACTG2|IFI16	1.1555	0.958623	1.39281	0.129378	0.256061
ACTG2|IFIT1	1.11955	0.849857	1.47483	0.421945	0.582328
ACTG2|IGFBP5	1.09324	0.896632	1.33296	0.378159	0.540138
ACTG2|IL1R1	0.934455	0.751145	1.1625	0.542874	0.686245
ACTG2|IL1RN	0.927259	0.748982	1.14797	0.488153	0.640944
ACTG2|INHBA	0.955367	0.794958	1.14814	0.626342	0.75278
ACTG2|ITGB2	1.04153	0.823603	1.31713	0.734049	0.834087
ACTG2|KCTD12	1.11295	0.924951	1.33915	0.256979	0.414388
ACTG2|LAPTM5	1.27583	1.04824	1.55282	0.015101	0.0535559
ACTG2|LCP2	1.09771	0.815961	1.47674	0.537894	0.682189
ACTG2|LY6G6D	1.14718	0.934692	1.40798	0.188925	0.333997
ACTG2|MAF	0.910423	0.735018	1.12769	0.390093	0.55192
ACTG2|MAFB	1.06497	0.875825	1.29496	0.528085	0.674104
ACTG2|MDFIC	0.929983	0.73221	1.18117	0.551818	0.692831
ACTG2|MGP	0.922455	0.766095	1.11073	0.394339	0.556154
ACTG2|MMP1	1.18039	0.981495	1.4196	0.0781422	0.177887
ACTG2|MMP2	1.17972	0.949174	1.46627	0.136282	0.26588
ACTG2|MMP9	1.18182	0.972889	1.43562	0.0923648	0.200723
ACTG2|MPEG1	1.32333	1.03701	1.68869	0.0243129	0.0761088
ACTG2|MRC1	0.931542	0.723126	1.20003	0.583143	0.71794
ACTG2|MS4A4A	0.962042	0.720582	1.28441	0.792984	0.873543
ACTG2|MS4A7	1.01678	0.779213	1.32677	0.902463	0.943026
ACTG2|MSN	1.10169	0.908009	1.33667	0.326245	0.489276
ACTG2|MXRA5	1.03279	0.855503	1.24681	0.73705	0.83606
ACTG2|MYH10	1.0516	0.844899	1.30886	0.6523	0.773267
ACTG2|MYH11	1.02556	0.820022	1.28262	0.824945	0.895403
ACTG2|MYL9	0.967368	0.798713	1.17164	0.734297	0.834191
ACTG2|MYLK	1.05158	0.793232	1.39407	0.726608	0.829014
ACTG2|NID2	1.15127	0.893574	1.48329	0.275893	0.435587
ACTG2|NR3C1	0.945865	0.75986	1.1774	0.618363	0.74721
ACTG2|NXN	0.916572	0.738336	1.13783	0.429769	0.588643
ACTG2|PALLD	1.24888	0.979796	1.59187	0.0726371	0.168565
ACTG2|PCOLCE	1.05272	0.863268	1.28374	0.611798	0.741853
ACTG2|PDGFC	0.847707	0.692898	1.0371	0.108304	0.224733
ACTG2|PECAM1	0.973346	0.80883	1.17132	0.774889	0.861603
ACTG2|PMP22	1.06245	0.87924	1.28383	0.53048	0.676153
ACTG2|POSTN	0.900129	0.66734	1.21412	0.490725	0.643215
ACTG2|PRRX1	0.946754	0.735976	1.2179	0.670231	0.786271
ACTG2|PTPRC	1.15173	0.918668	1.44392	0.220728	0.37259
ACTG2|PTRF	0.968808	0.801172	1.17152	0.743744	0.840239
ACTG2|PXDN	0.878217	0.728668	1.05846	0.172739	0.313649
ACTG2|QKI	0.888302	0.710207	1.11106	0.299503	0.461155
ACTG2|RAB31	0.990132	0.823238	1.19086	0.91614	0.951753
ACTG2|RFTN1	1.08034	0.879285	1.32736	0.462041	0.618315
ACTG2|RGS1	1.1139	0.926011	1.33992	0.252445	0.409667
ACTG2|RGS2	0.896506	0.746058	1.07729	0.243765	0.39989
ACTG2|S100A8	0.8839	0.7338	1.0647	0.193708	0.339495
ACTG2|SDC2	0.880511	0.702043	1.10435	0.270845	0.429998
ACTG2|SERPINE1	0.843675	0.663444	1.07287	0.165642	0.304948
ACTG2|SERPINF1	1.1154	0.927391	1.34152	0.246215	0.402476
ACTG2|SERPING1	0.953219	0.773802	1.17424	0.652488	0.773412
ACTG2|SFRP2	0.73512	0.607823	0.889078	0.00151492	0.0100684
ACTG2|SFRP4	0.812388	0.620244	1.06406	0.131291	0.258634
ACTG2|SLC2A3	0.826574	0.670379	1.01916	0.0746908	0.171794
ACTG2|SPARCL1	0.84308	0.693641	1.02471	0.0863968	0.191446
ACTG2|SPON1	0.935237	0.767543	1.13957	0.506623	0.656934
ACTG2|SPP1	0.732601	0.603299	0.889615	0.00168644	0.0108821
ACTG2|SRGN	1.21382	0.959797	1.53507	0.105783	0.220805
ACTG2|SULF1	1.06872	0.867519	1.31658	0.532298	0.677752
ACTG2|TGFB1	0.703081	0.536778	0.920906	0.0105172	0.0410103
ACTG2|THBS1	0.910618	0.757729	1.09435	0.318052	0.480843
ACTG2|THBS2	0.930751	0.774451	1.1186	0.444216	0.602333
ACTG2|TIMP2	1.29695	1.0053	1.6732	0.0454298	0.119585
ACTG2|TIMP3	1.06064	0.876718	1.28315	0.544576	0.687532
ACTG2|TMEM47	0.837452	0.651867	1.07587	0.165193	0.304356
ACTG2|TNC	1.06373	0.865653	1.30714	0.556742	0.696721
ACTG2|TNFSF13B	0.98681	0.761345	1.27904	0.920083	0.95411
ACTG2|TNS1	0.71618	0.591751	0.866772	0.000607246	0.00521054
ACTG2|TRIB2	0.855347	0.675473	1.08312	0.194589	0.340741
ACTG2|TRIM22	1.22629	1.01299	1.48451	0.0364105	0.101915
ACTG2|TUBB6	0.912343	0.741329	1.12281	0.386366	0.548196
ACTG2|TYROBP	1.05966	0.859236	1.30683	0.588021	0.722163
ACTG2|VCAM1	0.882083	0.67831	1.14707	0.349184	0.512668
ACTG2|VCAN	0.943752	0.750001	1.18756	0.621459	0.749582
ACTG2|WIPF1	1.0387	0.772164	1.39723	0.801851	0.879777
ACTG2|WWTR1	0.804671	0.6552	0.988242	0.0381937	0.105452
ADAM12|ADAMTS1	0.968372	0.800061	1.17209	0.741464	0.83918
ADAM12|ADAMTS12	0.752935	0.580795	0.976094	0.0321407	0.0932219
ADAM12|AHNAK2	0.792895	0.658079	0.95533	0.0146642	0.0523846
ADAM12|AKAP12	0.699347	0.513969	0.951588	0.0228603	0.0726751
ADAM12|AKT3	0.968276	0.80575	1.16358	0.730937	0.83209
ADAM12|ALOX5	1.09612	0.878641	1.36743	0.416011	0.576326
ADAM12|AMOTL1	0.99708	0.824806	1.20534	0.975893	0.986
ADAM12|AOC3	0.869524	0.723195	1.04546	0.136991	0.266764
ADAM12|AQP9	0.937283	0.77952	1.12697	0.490958	0.64331
ADAM12|ARMCX1	1.13012	0.930697	1.37228	0.216865	0.367623
ADAM12|ASPN	0.760504	0.569659	1.01529	0.0633025	0.152377
ADAM12|AXL	1.31202	1.02937	1.67229	0.0282476	0.0849664
ADAM12|BCAT1	1.01043	0.837659	1.21883	0.913646	0.950109
ADAM12|BCL2A1	0.909642	0.754559	1.0966	0.320685	0.483416
ADAM12|BICC1	1.18846	0.926479	1.52452	0.17417	0.315538
ADAM12|C10orf10	1.22079	0.941523	1.58289	0.132246	0.260039
ADAM12|C10orf99	1.13211	0.903852	1.41801	0.280123	0.440059
ADAM12|C1orf162	1.00837	0.831676	1.2226	0.932437	0.96068
ADAM12|C1QA	1.46473	1.1224	1.91146	0.0049518	0.0237961
ADAM12|C1QB	1.34491	1.06246	1.70245	0.0137526	0.0499606
ADAM12|C3AR1	1.37603	1.0995	1.7221	0.00529283	0.024894
ADAM12|C5AR1	0.88073	0.732826	1.05848	0.175735	0.317787
ADAM12|C7	1.01975	0.781399	1.3308	0.885526	0.933298
ADAM12|CCDC80	1.02596	0.840075	1.25298	0.801578	0.879638
ADAM12|CCL2	1.21049	0.916994	1.59793	0.177553	0.320085
ADAM12|CCL21	1.27494	1.05784	1.53659	0.0107607	0.0416885
ADAM12|CCL3	1.06693	0.882592	1.28976	0.503238	0.654032
ADAM12|CCL4	1.42736	1.15657	1.76156	0.000916007	0.00700119
ADAM12|CCL8	0.952334	0.784184	1.15654	0.622205	0.750151
ADAM12|CD109	0.705413	0.579517	0.858661	0.000502944	0.00454644
ADAM12|CD163	1.49164	1.19279	1.86537	0.000455976	0.00422064
ADAM12|CD86	1.22013	0.987047	1.50825	0.0658532	0.156892
ADAM12|CECR1	1.3426	1.09163	1.65127	0.00526517	0.0248139
ADAM12|CFH	1.22417	1.00744	1.48753	0.0419037	0.11277
ADAM12|CHI3L1	1.49306	1.22584	1.81853	6.78267e-05	0.00106045
ADAM12|CHRDL1	1.05896	0.844585	1.32774	0.619632	0.748282
ADAM12|CHST11	1.05411	0.87701	1.26697	0.574435	0.710949
ADAM12|CHST15	1.12728	0.917482	1.38506	0.254165	0.411454
ADAM12|CLEC2B	1.35721	1.05897	1.73945	0.0158416	0.0554365
ADAM12|CLEC7A	1.07181	0.889854	1.29096	0.465051	0.621296
ADAM12|CLIC2	1.28471	0.935125	1.76498	0.122095	0.245316
ADAM12|CLMP	0.906264	0.719459	1.14157	0.403319	0.564629
ADAM12|CMTM3	1.19941	0.929711	1.54733	0.16177	0.300032
ADAM12|CNN1	0.980372	0.783348	1.22695	0.862516	0.920114
ADAM12|COL10A1	0.848977	0.69544	1.03641	0.107708	0.223867
ADAM12|COL11A1	0.986404	0.761037	1.27851	0.917612	0.952579
ADAM12|COL14A1	1.08592	0.894843	1.3178	0.403851	0.565051
ADAM12|COL8A1	0.715647	0.53732	0.953158	0.0221342	0.0709147
ADAM12|COLEC12	0.728352	0.591837	0.896355	0.00276041	0.015502
ADAM12|COMP	0.685302	0.558575	0.84078	0.00029195	0.0030657
ADAM12|CPA3	1.24651	1.03699	1.49837	0.0189363	0.0633838
ADAM12|CRYAB	0.887558	0.73531	1.07133	0.214107	0.364522
ADAM12|CSF2RB	1.30319	1.08288	1.56831	0.00506713	0.0241853
ADAM12|CXCL10	1.42814	1.15067	1.77252	0.00122405	0.00865913
ADAM12|CXCL11	1.47574	1.21533	1.79196	8.54276e-05	0.00124656
ADAM12|CXCL12	1.10429	0.904062	1.34886	0.331118	0.494447
ADAM12|CXCL13	1.38537	1.13089	1.69711	0.00164471	0.0106964
ADAM12|CXCL5	1.00517	0.836208	1.20828	0.956183	0.974518
ADAM12|CXCL9	1.42194	1.17059	1.72728	0.00038972	0.00375996
ADAM12|CYBB	1.19207	0.989866	1.43559	0.0639453	0.153523
ADAM12|CYBRD1	0.728658	0.530295	1.00122	0.0508865	0.130004
ADAM12|CYP1B1	0.522591	0.417088	0.654782	1.69635e-08	3.50179e-06
ADAM12|CYTIP	1.32977	1.09221	1.61899	0.00453418	0.0222081
ADAM12|DACT1	1.03401	0.844138	1.26659	0.746616	0.842212
ADAM12|DAPK1	0.922656	0.762758	1.11607	0.407098	0.568087
ADAM12|DPT	1.02325	0.813195	1.28757	0.844556	0.907905
ADAM12|DPYD	0.990301	0.823532	1.19084	0.917496	0.95254
ADAM12|DPYSL3	0.965666	0.711854	1.30997	0.822327	0.893766
ADAM12|DSE	1.05986	0.878625	1.27847	0.543472	0.686717
ADAM12|ECM2	0.846617	0.665705	1.07669	0.174622	0.316229
ADAM12|EFEMP2	1.12149	0.863805	1.45606	0.38934	0.55123
ADAM12|EGR2	0.970412	0.804902	1.16996	0.752916	0.846677
ADAM12|EMILIN1	1.03499	0.860802	1.24444	0.714501	0.820242
ADAM12|EMP3	1.12371	0.841635	1.50033	0.429001	0.588062
ADAM12|ENPP2	1.23723	1.00426	1.52424	0.045507	0.119735
ADAM12|EVI2A	1.06605	0.875297	1.29837	0.524882	0.671268
ADAM12|EVI2B	1.1869	0.987427	1.42667	0.0679727	0.160568
ADAM12|F13A1	0.918249	0.764067	1.10354	0.363146	0.525939
ADAM12|FABP4	0.775012	0.609395	0.985638	0.0377184	0.104501
ADAM12|FAM129A	1.00737	0.837517	1.21166	0.9379	0.963614
ADAM12|FAM26F	1.3794	1.1477	1.65786	0.000607309	0.00521054
ADAM12|FAP	0.806272	0.640695	1.01464	0.0663521	0.157749
ADAM12|FBLN1	1.20447	0.917884	1.58052	0.179626	0.322563
ADAM12|FCGR1A	0.849814	0.691987	1.04364	0.120546	0.243205
ADAM12|FCGR2A	1.10517	0.917491	1.33124	0.292295	0.452942
ADAM12|FCGR2B	0.902357	0.728071	1.11836	0.348074	0.511598
ADAM12|FCGR3A	0.855116	0.709896	1.03004	0.0993018	0.211314
ADAM12|FCGR3B	1.09016	0.905801	1.31204	0.361096	0.523954
ADAM12|FGL2	1.41077	1.1482	1.73339	0.00105587	0.00777247
ADAM12|FIBIN	0.941295	0.775646	1.14232	0.540142	0.68408
ADAM12|FNDC1	1.02862	0.850805	1.24359	0.77076	0.858887
ADAM12|FPR1	1.25578	1.0412	1.51459	0.0172091	0.0590471
ADAM12|FPR3	1.29918	1.08099	1.56142	0.00526788	0.0248152
ADAM12|FRMD6	0.861195	0.686851	1.07979	0.195393	0.341755
ADAM12|FXYD6	1.12564	0.921704	1.37469	0.245848	0.401992
ADAM12|GAS1	0.8043	0.669218	0.966647	0.0202561	0.0666465
ADAM12|GIMAP6	1.16271	0.946923	1.42767	0.150072	0.285276
ADAM12|GLIS2	1.10753	0.920696	1.33228	0.278612	0.438554
ADAM12|GLT8D2	1.22154	1.01023	1.47705	0.0389275	0.106936
ADAM12|GNB4	1.32386	1.01799	1.72163	0.0363484	0.101801
ADAM12|GPC6	1.08082	0.899241	1.29905	0.407563	0.568537
ADAM12|GPX3	1.03686	0.829848	1.2955	0.750091	0.84458
ADAM12|GUCY1A3	1.45348	1.13599	1.85969	0.00293956	0.0162191
ADAM12|GUCY1B3	1.4097	1.14036	1.74266	0.00150344	0.0100206
ADAM12|HCK	1.22642	1.01677	1.4793	0.0328548	0.0947652
ADAM12|HCLS1	1.39398	1.14617	1.69536	0.00088079	0.00679491
ADAM12|HOPX	0.912799	0.694331	1.20001	0.513317	0.662207
ADAM12|HSD11B1	0.839214	0.628584	1.12042	0.234515	0.388764
ADAM12|HSPB8	0.991768	0.821534	1.19728	0.931443	0.960078
ADAM12|IFIT1	0.834915	0.694805	1.00328	0.0542235	0.136204
ADAM12|IL10RA	1.10894	0.921315	1.33477	0.274219	0.4336
ADAM12|IL1RN	1.31133	1.06608	1.613	0.0102964	0.0403322
ADAM12|ISLR	0.870668	0.720057	1.05278	0.152952	0.288893
ADAM12|ITGAM	1.01541	0.828571	1.24438	0.882816	0.931882
ADAM12|ITGB2	1.18259	0.939901	1.48796	0.152407	0.288243
ADAM12|ITGBL1	1.12624	0.901414	1.40714	0.295375	0.456238
ADAM12|KIF26B	0.893725	0.679789	1.17499	0.420912	0.581334
ADAM12|LAYN	0.701902	0.535805	0.919488	0.0101924	0.0400701
ADAM12|LCP2	1.44275	1.19823	1.73718	0.00010948	0.00149195
ADAM12|LHFP	1.02194	0.819875	1.2738	0.846912	0.909308
ADAM12|LMOD1	1.01602	0.845082	1.22154	0.865697	0.922279
ADAM12|LOX	0.809038	0.673287	0.972159	0.0237426	0.0747194
ADAM12|LOXL1	0.897692	0.733799	1.09819	0.294031	0.454689
ADAM12|LY6G6D	1.2144	1.0088	1.46189	0.0401122	0.109225
ADAM12|LY96	1.0566	0.878378	1.27099	0.559121	0.698732
ADAM12|MAB21L2	0.894569	0.743597	1.07619	0.237459	0.392422
ADAM12|MDFIC	1.17245	0.942538	1.45844	0.153128	0.289164
ADAM12|MFAP5	0.887307	0.730932	1.07714	0.226757	0.379902
ADAM12|MITF	1.06335	0.884854	1.27786	0.512356	0.661502
ADAM12|MMP1	1.39375	1.08939	1.78314	0.00826432	0.034393
ADAM12|MNDA	1.18401	0.969134	1.44653	0.098307	0.209959
ADAM12|MOXD1	1.18187	0.976092	1.43103	0.0868901	0.192266
ADAM12|MPEG1	1.46974	1.21106	1.78367	9.67187e-05	0.00136541
ADAM12|MRC1	1.03793	0.854207	1.26117	0.708001	0.815225
ADAM12|MRGPRF	0.985462	0.800783	1.21273	0.889992	0.935341
ADAM12|MS4A4A	1.08606	0.898631	1.31258	0.39303	0.554868
ADAM12|MS4A7	1.22712	1.00923	1.49206	0.0401638	0.109339
ADAM12|NCF2	1.04989	0.863518	1.27648	0.625379	0.752264
ADAM12|NDN	1.11474	0.925619	1.3425	0.252158	0.409368
ADAM12|NEXN	0.905579	0.733821	1.11754	0.355324	0.518594
ADAM12|NID2	0.944799	0.704208	1.26759	0.704926	0.812732
ADAM12|NR3C1	1.11982	0.83873	1.49511	0.442845	0.601157
ADAM12|NRP1	0.906658	0.752242	1.09277	0.303639	0.465468
ADAM12|OLFML2B	0.897492	0.728097	1.1063	0.31087	0.473334
ADAM12|OSMR	1.17059	0.969285	1.41371	0.101851	0.214939
ADAM12|PCDH7	0.769359	0.635688	0.931139	0.00708826	0.0307213
ADAM12|PDLIM3	1.06716	0.842876	1.35113	0.589204	0.723061
ADAM12|PDPN	1.31618	1.09368	1.58394	0.00364102	0.018921
ADAM12|PLA2G7	1.39232	1.1584	1.67347	0.000420567	0.00396733
ADAM12|PLN	0.731459	0.608373	0.879447	0.000879572	0.00679208
ADAM12|PLXDC2	1.16794	0.966765	1.41099	0.107498	0.223632
ADAM12|PLXNC1	1.21789	1.01356	1.46342	0.0354038	0.100014
ADAM12|PPAPDC1A	0.581218	0.454697	0.742944	1.47626e-05	0.000363688
ADAM12|PRKCDBP	0.945708	0.781099	1.14501	0.567238	0.705358
ADAM12|PRRX1	0.976459	0.767959	1.24157	0.845871	0.908714
ADAM12|PTGIS	0.951231	0.78558	1.15181	0.60854	0.738837
ADAM12|PTPRC	1.31884	1.0734	1.62039	0.00843478	0.0349264
ADAM12|QKI	0.945875	0.71347	1.25398	0.698912	0.807846
ADAM12|RASSF2	1.21741	1.01008	1.46729	0.0389	0.106907
ADAM12|RSPO3	0.836034	0.64897	1.07702	0.165805	0.305154
ADAM12|S100A8	1.29435	1.01672	1.64779	0.0362103	0.101557
ADAM12|SAMSN1	1.26826	1.05232	1.52852	0.0125791	0.0467151
ADAM12|SELL	1.08273	0.884708	1.32507	0.440538	0.599042
ADAM12|SERPINE1	0.925428	0.741224	1.15541	0.49375	0.645766
ADAM12|SFRP2	0.801753	0.625824	1.02714	0.0804429	0.181468
ADAM12|SFRP4	0.924887	0.768962	1.11243	0.407157	0.568113
ADAM12|SGCE	0.818458	0.661997	1.0119	0.0642126	0.153994
ADAM12|SLAMF8	1.31772	1.08517	1.6001	0.00535284	0.0251036
ADAM12|SLC2A3	1.06747	0.797269	1.42923	0.661065	0.779917
ADAM12|SLIT2	0.888266	0.723968	1.08985	0.256193	0.413553
ADAM12|SNAI2	0.982178	0.812331	1.18754	0.852735	0.913368
ADAM12|SPOCK1	0.784834	0.651196	0.945897	0.0109591	0.0421908
ADAM12|SPON1	0.683901	0.500944	0.933678	0.0167569	0.057902
ADAM12|SRPX	0.906945	0.753552	1.09156	0.301508	0.46323
ADAM12|SYNM	1.02884	0.856134	1.23639	0.761685	0.853004
ADAM12|SYNPO2	1.25657	1.01949	1.54878	0.0322821	0.0935869
ADAM12|TGFB1	0.974544	0.799597	1.18777	0.798391	0.877428
ADAM12|TMEM47	0.848521	0.654598	1.09989	0.214696	0.365162
ADAM12|TNFAIP6	0.824049	0.685498	0.990603	0.0393518	0.107681
ADAM12|TNFSF13B	1.28981	1.06696	1.55919	0.00854593	0.0352829
ADAM12|TREM1	0.860987	0.707809	1.04731	0.134274	0.263163
ADAM12|TRIB2	1.1117	0.906665	1.3631	0.30868	0.471046
ADAM12|TYROBP	1.51218	1.16087	1.96981	0.00217105	0.0131084
ADAM12|UBE2E2	1.08768	0.90506	1.30716	0.370116	0.532813
ADAM12|VCAM1	1.46118	1.19549	1.78591	0.000212367	0.00241699
ADAM12|VSIG4	0.921088	0.764396	1.1099	0.387594	0.549451
ADAM12|WIPF1	1.34288	1.10583	1.63076	0.00292906	0.0161873
ADAM12|WISP1	0.942762	0.743943	1.19472	0.625731	0.752514
ADAMTS1|ADAMTS12	0.899447	0.74346	1.08816	0.27548	0.434991
ADAMTS1|ADAMTS2	0.997908	0.812687	1.22534	0.98405	0.990961
ADAMTS1|AHNAK2	0.860475	0.715325	1.03508	0.110889	0.228574
ADAMTS1|AKAP12	0.860653	0.696165	1.06401	0.165541	0.30481
ADAMTS1|AKT3	0.894178	0.727002	1.0998	0.289522	0.450279
ADAMTS1|ALOX5	1.12431	0.930471	1.35854	0.224909	0.377517
ADAMTS1|ALOX5AP	1.44291	1.14563	1.81732	0.00183938	0.0116063
ADAMTS1|AMOTL1	1.07103	0.885813	1.29497	0.478735	0.633288
ADAMTS1|ANGPTL2	1.09609	0.850748	1.41218	0.477906	0.632676
ADAMTS1|AOC3	0.896977	0.733437	1.09698	0.289749	0.450553
ADAMTS1|AQP9	1.11501	0.90983	1.36646	0.29408	0.45473
ADAMTS1|ARL4C	1.25426	1.00209	1.56989	0.0479111	0.124461
ADAMTS1|ARMCX1	0.893857	0.721151	1.10793	0.305671	0.467675
ADAMTS1|ASPN	0.82657	0.671016	1.01819	0.0733666	0.169726
ADAMTS1|AXL	1.20258	0.987017	1.46522	0.0672052	0.159194
ADAMTS1|BCAT1	1.00622	0.83499	1.21256	0.948065	0.969813
ADAMTS1|BCL2A1	1.03426	0.84391	1.26755	0.745473	0.841477
ADAMTS1|BGN	1.11307	0.877361	1.41211	0.377602	0.539535
ADAMTS1|BICC1	0.971374	0.725869	1.29991	0.845087	0.908156
ADAMTS1|C10orf10	1.12177	0.913102	1.37813	0.273839	0.433174
ADAMTS1|C10orf99	1.32565	1.06891	1.64407	0.0102669	0.0402693
ADAMTS1|C1orf162	0.939126	0.751603	1.17344	0.580506	0.715688
ADAMTS1|C1QA	1.37842	1.09948	1.72812	0.00540048	0.0252825
ADAMTS1|C1QB	1.20107	0.973322	1.48211	0.0876557	0.19335
ADAMTS1|C3AR1	1.32224	1.08716	1.60815	0.00516337	0.0244836
ADAMTS1|C5AR1	0.930982	0.766473	1.1308	0.470989	0.626886
ADAMTS1|CCDC80	1.12344	0.934728	1.35024	0.214776	0.365195
ADAMTS1|CCL18	1.27922	1.01662	1.60965	0.0356781	0.100559
ADAMTS1|CCL2	1.03009	0.816203	1.30003	0.802844	0.880304
ADAMTS1|CCL21	1.50209	1.205	1.87243	0.000296359	0.00309625
ADAMTS1|CCL3	1.10964	0.923179	1.33376	0.267702	0.426733
ADAMTS1|CCL4	1.51393	1.25518	1.82601	1.44646e-05	0.000359304
ADAMTS1|CCL8	1.02488	0.823476	1.27556	0.825728	0.895864
ADAMTS1|CD109	0.664705	0.536601	0.823392	0.000184771	0.00219362
ADAMTS1|CD163	1.20077	0.983681	1.46576	0.0721384	0.16763
ADAMTS1|CD86	1.15254	0.893364	1.48689	0.274687	0.434153
ADAMTS1|CECR1	1.46054	1.21116	1.76126	7.32402e-05	0.00112227
ADAMTS1|CFH	1.26269	1.05081	1.51729	0.0128184	0.0474053
ADAMTS1|CHI3L1	1.44209	1.19685	1.73757	0.000118402	0.00158095
ADAMTS1|CHRDL1	0.97833	0.751026	1.27443	0.870994	0.925567
ADAMTS1|CHST11	1.01053	0.824183	1.23902	0.919755	0.953976
ADAMTS1|CHST15	1.28056	1.06393	1.5413	0.00891546	0.0363572
ADAMTS1|CLEC2B	1.29362	1.05032	1.59327	0.0154427	0.0543804
ADAMTS1|CLEC7A	1.22012	0.985768	1.51018	0.0675138	0.159783
ADAMTS1|CLMP	0.875276	0.664446	1.153	0.343415	0.506711
ADAMTS1|CMTM3	1.28817	1.06056	1.56464	0.0106913	0.0415002
ADAMTS1|CNN1	1.0923	0.905076	1.31824	0.357429	0.520693
ADAMTS1|COL10A1	0.876465	0.728886	1.05392	0.161014	0.299027
ADAMTS1|COL11A1	0.977308	0.803013	1.18943	0.818847	0.891583
ADAMTS1|COL14A1	1.37822	1.07116	1.77331	0.0126125	0.0468079
ADAMTS1|COL8A1	0.795265	0.64446	0.98136	0.0327317	0.0945239
ADAMTS1|COLEC12	0.667597	0.528286	0.843647	0.000715024	0.00586771
ADAMTS1|COMP	0.768056	0.615537	0.958368	0.0194674	0.0647632
ADAMTS1|CPA3	1.34683	1.12026	1.61921	0.00153284	0.0101452
ADAMTS1|CRYAB	0.970709	0.804419	1.17138	0.756501	0.848963
ADAMTS1|CSF2RB	1.44302	1.16943	1.78062	0.000627982	0.0053487
ADAMTS1|CXCL10	1.36917	1.13234	1.65554	0.0011843	0.00846038
ADAMTS1|CXCL11	1.46096	1.19317	1.78884	0.00024293	0.00266477
ADAMTS1|CXCL12	1.23791	1.02959	1.48837	0.0231962	0.0734599
ADAMTS1|CXCL13	1.70658	1.35754	2.14538	4.68964e-06	0.000164125
ADAMTS1|CXCL5	0.900641	0.749295	1.08255	0.2649	0.423339
ADAMTS1|CXCL9	1.54475	1.28554	1.85623	3.48285e-06	0.000136053
ADAMTS1|CYBB	1.32034	1.09146	1.59722	0.00422393	0.0211117
ADAMTS1|CYBRD1	0.915126	0.717114	1.16782	0.475881	0.631222
ADAMTS1|CYP1B1	0.582172	0.458261	0.739589	9.40625e-06	0.000267191
ADAMTS1|CYTIP	1.31382	1.03675	1.66493	0.0239077	0.0751601
ADAMTS1|DACT1	0.911437	0.732826	1.13358	0.404681	0.56576
ADAMTS1|DAPK1	0.93623	0.779118	1.12502	0.482025	0.636133
ADAMTS1|DDR2	1.13074	0.912945	1.4005	0.260327	0.418142
ADAMTS1|DPT	1.09591	0.838362	1.43257	0.502823	0.653763
ADAMTS1|DPYD	1.0425	0.854631	1.27167	0.681398	0.794505
ADAMTS1|DPYSL3	1.03282	0.838897	1.27156	0.760888	0.852488
ADAMTS1|DSE	1.11437	0.925526	1.34175	0.253019	0.410321
ADAMTS1|EFEMP1	0.916372	0.703474	1.1937	0.517365	0.665172
ADAMTS1|EFEMP2	1.20864	0.992224	1.47226	0.0597796	0.14604
ADAMTS1|EGR2	1.04664	0.838352	1.30668	0.687224	0.799041
ADAMTS1|EMILIN1	1.14339	0.93981	1.39108	0.180424	0.323773
ADAMTS1|EMP3	1.23181	0.995701	1.52391	0.0548217	0.137389
ADAMTS1|ENPP2	1.34618	1.10533	1.63951	0.00311979	0.0169286
ADAMTS1|EVI2A	1.05927	0.839412	1.33672	0.627581	0.75374
ADAMTS1|EVI2B	1.20898	1.0013	1.45975	0.0484425	0.125365
ADAMTS1|F13A1	0.942459	0.775375	1.14555	0.551705	0.692831
ADAMTS1|FAM129A	1.06755	0.880979	1.29364	0.504788	0.655584
ADAMTS1|FAM26F	1.41809	1.17056	1.71796	0.000358371	0.00355344
ADAMTS1|FAP	1.05223	0.875447	1.26472	0.587448	0.721682
ADAMTS1|FBLN1	1.21203	0.979207	1.50021	0.0772462	0.176249
ADAMTS1|FCER1G	1.34088	1.07132	1.67827	0.0104195	0.0407221
ADAMTS1|FCGR1A	0.905444	0.718866	1.14045	0.398841	0.560517
ADAMTS1|FCGR2A	1.20289	0.998002	1.44984	0.0525046	0.133129
ADAMTS1|FCGR2B	0.846284	0.655961	1.09183	0.199122	0.346234
ADAMTS1|FCGR3A	0.995925	0.814457	1.21783	0.968265	0.982023
ADAMTS1|FCGR3B	1.17946	0.964592	1.4422	0.107699	0.223867
ADAMTS1|FERMT2	0.790946	0.573777	1.09031	0.15214	0.287927
ADAMTS1|FGL2	1.66566	1.37134	2.02316	2.70053e-07	2.40398e-05
ADAMTS1|FIBIN	1.17219	0.974129	1.41051	0.0924919	0.200901
ADAMTS1|FNDC1	0.941149	0.772383	1.14679	0.547472	0.689588
ADAMTS1|FPR1	1.21238	1.00522	1.46224	0.0439688	0.116766
ADAMTS1|FPR3	1.30288	1.07517	1.57882	0.00694418	0.0302722
ADAMTS1|FRMD6	1.05839	0.880211	1.27263	0.546286	0.688783
ADAMTS1|FXYD6	1.08663	0.904292	1.30574	0.37534	0.537553
ADAMTS1|GAS1	0.791934	0.657304	0.95414	0.014137	0.0509904
ADAMTS1|GIMAP6	1.27757	0.963727	1.6936	0.0885522	0.194681
ADAMTS1|GLIS2	1.11242	0.903533	1.36959	0.315392	0.477848
ADAMTS1|GLT8D2	1.28685	1.06649	1.55274	0.00849563	0.0351358
ADAMTS1|GNB4	1.23113	1.00685	1.50536	0.0427126	0.11433
ADAMTS1|GPC6	1.0982	0.904232	1.33377	0.344821	0.508221
ADAMTS1|GPX3	1.00934	0.829304	1.22846	0.926098	0.957361
ADAMTS1|GREM1	0.88509	0.667659	1.17333	0.396075	0.557808
ADAMTS1|GUCY1A3	1.22978	1.00248	1.50862	0.0472862	0.123306
ADAMTS1|GUCY1B3	1.20194	0.994411	1.45277	0.0571698	0.141444
ADAMTS1|HCK	1.31348	1.08853	1.58491	0.00443996	0.02187
ADAMTS1|HCLS1	1.43545	1.19381	1.72601	0.00012127	0.00160705
ADAMTS1|HOPX	0.971109	0.796992	1.18326	0.771207	0.859082
ADAMTS1|HSPB8	0.906511	0.725476	1.13272	0.38784	0.549703
ADAMTS1|IFIT1	1.07561	0.885278	1.30687	0.463199	0.619272
ADAMTS1|IL10RA	1.30712	1.04174	1.6401	0.0207143	0.0676797
ADAMTS1|IL1R1	1.20274	0.930865	1.55403	0.15795	0.295229
ADAMTS1|IL1RN	1.05919	0.876793	1.27952	0.550952	0.692417
ADAMTS1|ISLR	0.979906	0.813976	1.17966	0.830201	0.898571
ADAMTS1|ITGAM	0.875619	0.689399	1.11214	0.27627	0.435864
ADAMTS1|ITGB2	1.23009	1.01536	1.49024	0.0343696	0.0979066
ADAMTS1|ITGBL1	0.949186	0.750643	1.20024	0.663163	0.781198
ADAMTS1|KIF26B	0.840756	0.647572	1.09157	0.192855	0.338496
ADAMTS1|LCP2	1.55408	1.28308	1.88232	6.49785e-06	0.000204734
ADAMTS1|LHFP	1.14666	0.951274	1.38218	0.15104	0.286616
ADAMTS1|LMOD1	0.996458	0.812717	1.22174	0.97278	0.9846
ADAMTS1|LOX	0.916427	0.755598	1.11149	0.375399	0.537573
ADAMTS1|LOXL1	1.07871	0.897504	1.2965	0.419397	0.579776
ADAMTS1|LY6G6D	1.15807	0.96368	1.39167	0.117501	0.238605
ADAMTS1|LY96	1.14465	0.933061	1.40422	0.195132	0.341454
ADAMTS1|MAB21L2	0.857231	0.70683	1.03964	0.117569	0.238622
ADAMTS1|MAF	1.26809	1.01063	1.59114	0.0402385	0.109482
ADAMTS1|MAFB	1.23976	0.9411	1.6332	0.126442	0.251812
ADAMTS1|MDFIC	1.20469	0.994686	1.45903	0.0567227	0.140676
ADAMTS1|MFAP5	0.941156	0.764661	1.15839	0.56708	0.705234
ADAMTS1|MITF	0.945488	0.77542	1.15286	0.579552	0.715027
ADAMTS1|MMP1	1.19274	0.947764	1.50103	0.132945	0.26105
ADAMTS1|MMP9	1.55518	1.24042	1.94982	0.000129605	0.0016867
ADAMTS1|MNDA	1.20429	0.95329	1.52138	0.119037	0.240809
ADAMTS1|MOXD1	1.33618	1.0531	1.69535	0.0170359	0.0585787
ADAMTS1|MPEG1	1.70122	1.41374	2.04714	1.84298e-08	3.77196e-06
ADAMTS1|MRC1	1.08635	0.90402	1.30546	0.376932	0.53906
ADAMTS1|MRGPRF	1.08809	0.813046	1.45617	0.570138	0.707092
ADAMTS1|MS4A4A	1.16313	0.964455	1.40274	0.11382	0.232812
ADAMTS1|MS4A7	1.21823	1.01375	1.46395	0.0352347	0.0996374
ADAMTS1|MYH10	1.0325	0.819761	1.30044	0.78587	0.869052
ADAMTS1|NCF2	1.04015	0.835701	1.29461	0.724452	0.827343
ADAMTS1|NDN	1.08702	0.903234	1.3082	0.377252	0.539195
ADAMTS1|NEXN	0.849577	0.657341	1.09803	0.212959	0.363291
ADAMTS1|NID2	1.26751	1.03218	1.5565	0.0236829	0.0745709
ADAMTS1|NR3C1	1.41015	1.11511	1.78325	0.00410877	0.0207134
ADAMTS1|NRP1	1.04551	0.864889	1.26384	0.645594	0.768512
ADAMTS1|NXN	1.18125	0.938705	1.48648	0.15545	0.292091
ADAMTS1|OLFML2B	1.13046	0.940738	1.35843	0.190803	0.33589
ADAMTS1|OSMR	1.13407	0.939401	1.36908	0.190408	0.335526
ADAMTS1|PCDH7	0.876442	0.706101	1.08788	0.231661	0.385356
ADAMTS1|PCOLCE	1.26206	0.95391	1.66976	0.103188	0.216958
ADAMTS1|PDGFC	0.960167	0.754214	1.22236	0.741415	0.83918
ADAMTS1|PDLIM3	0.996092	0.81242	1.22129	0.969962	0.982933
ADAMTS1|PDPN	1.58658	1.30839	1.92393	2.6963e-06	0.000113273
ADAMTS1|PLA2G7	1.21023	0.996686	1.46952	0.0540482	0.135835
ADAMTS1|PLN	0.774606	0.640346	0.937016	0.00854274	0.0352758
ADAMTS1|PLXDC2	1.27304	1.05635	1.53418	0.011219	0.0429632
ADAMTS1|PLXNC1	1.18953	0.976252	1.4494	0.0851494	0.189448
ADAMTS1|PPAPDC1A	0.784105	0.629052	0.977376	0.0305	0.089614
ADAMTS1|PRKCDBP	1.13108	0.938663	1.36295	0.195439	0.341755
ADAMTS1|PRRX1	1.06818	0.888116	1.28475	0.483777	0.637485
ADAMTS1|PTGIS	1.09395	0.909663	1.31556	0.34008	0.503348
ADAMTS1|PTPRC	1.47414	1.21917	1.78243	6.19417e-05	0.000997483
ADAMTS1|QKI	1.2188	0.977011	1.52044	0.079461	0.18005
ADAMTS1|RASSF2	1.21612	0.96273	1.53621	0.100725	0.213354
ADAMTS1|S100A8	1.05074	0.842251	1.31085	0.660923	0.779859
ADAMTS1|SAMSN1	1.28212	1.04299	1.57608	0.0182914	0.0617172
ADAMTS1|SDC2	1.18722	0.939697	1.49994	0.15027	0.285539
ADAMTS1|SELL	1.35718	1.02602	1.79524	0.0323617	0.0937722
ADAMTS1|SERPINE1	0.911563	0.754409	1.10146	0.337524	0.500892
ADAMTS1|SERPING1	1.33504	1.05998	1.68147	0.0140957	0.0509103
ADAMTS1|SFRP2	1.01547	0.831779	1.23974	0.88012	0.930356
ADAMTS1|SFRP4	1.04214	0.865631	1.25464	0.662864	0.781033
ADAMTS1|SLAMF8	1.16687	0.936779	1.45348	0.168458	0.30866
ADAMTS1|SLC2A3	1.20554	0.97311	1.49349	0.0871683	0.192595
ADAMTS1|SLIT2	0.817499	0.65091	1.02672	0.0830703	0.186046
ADAMTS1|SNAI2	1.12737	0.935394	1.35874	0.208129	0.35742
ADAMTS1|SPOCK1	0.928091	0.770592	1.11778	0.431583	0.590555
ADAMTS1|SPON1	0.924614	0.736906	1.16013	0.498409	0.649801
ADAMTS1|SPP1	0.799138	0.605403	1.05487	0.113453	0.232257
ADAMTS1|SRPX	0.921602	0.752969	1.128	0.428477	0.587714
ADAMTS1|SYNM	1.10975	0.91151	1.35111	0.299652	0.461208
ADAMTS1|SYNPO2	1.03996	0.850528	1.27158	0.70253	0.810671
ADAMTS1|TGFB1	1.03749	0.863319	1.2468	0.694681	0.804742
ADAMTS1|THBS2	0.885043	0.667616	1.17328	0.39589	0.557645
ADAMTS1|TMEM47	1.07564	0.876422	1.32015	0.485327	0.638728
ADAMTS1|TNC	1.00175	0.794626	1.26286	0.988192	0.993278
ADAMTS1|TNFAIP6	1.01607	0.838109	1.23181	0.871106	0.925567
ADAMTS1|TNFSF13B	1.254	1.043	1.50769	0.0160457	0.0559856
ADAMTS1|TREM1	0.844699	0.684967	1.04168	0.114534	0.233948
ADAMTS1|TRIB2	1.04883	0.87248	1.26083	0.611733	0.741812
ADAMTS1|TRIM22	1.44072	1.11501	1.86157	0.00522934	0.0247016
ADAMTS1|TYROBP	1.26231	1.01569	1.56882	0.035701	0.1006
ADAMTS1|UBE2E2	0.934114	0.770836	1.13198	0.486859	0.63997
ADAMTS1|VCAM1	1.37	1.13783	1.64955	0.000890988	0.00685592
ADAMTS1|VSIG4	0.894889	0.742366	1.07875	0.244069	0.40006
ADAMTS1|WIPF1	1.38596	1.1533	1.66557	0.000499305	0.00452379
ADAMTS1|WISP1	0.989511	0.762217	1.28458	0.936882	0.962894
ADAMTS1|WWTR1	0.932583	0.70502	1.2336	0.624816	0.751701
ADAMTS12|ADAMTS2	0.94526	0.76267	1.17156	0.607202	0.73785
ADAMTS12|AHNAK2	0.763318	0.630503	0.924111	0.00561983	0.0260243
ADAMTS12|AKAP12	0.737197	0.605204	0.897979	0.00245372	0.0142406
ADAMTS12|AKT3	0.924034	0.718238	1.1888	0.538811	0.683011
ADAMTS12|ALOX5	0.977133	0.811616	1.1764	0.807006	0.883409
ADAMTS12|ALOX5AP	1.39976	1.12385	1.74341	0.00267915	0.0151631
ADAMTS12|AMOTL1	1.0298	0.824142	1.28677	0.796155	0.875676
ADAMTS12|ANGPTL2	1.32446	1.02661	1.70874	0.0306195	0.0899098
ADAMTS12|AOC3	0.97949	0.775298	1.23746	0.86207	0.919762
ADAMTS12|AQP9	1.02936	0.819633	1.29274	0.80344	0.880768
ADAMTS12|ARL4C	0.893053	0.704747	1.13167	0.349186	0.512668
ADAMTS12|ARMCX1	0.967112	0.73977	1.26432	0.806773	0.883316
ADAMTS12|ASPN	0.833421	0.677935	1.02457	0.083702	0.187023
ADAMTS12|AXL	1.10088	0.914526	1.32522	0.309764	0.472129
ADAMTS12|BCAT1	0.975214	0.794232	1.19744	0.810618	0.886017
ADAMTS12|BCL2A1	1.02186	0.823374	1.2682	0.844412	0.90783
ADAMTS12|C10orf10	1.06633	0.879973	1.29215	0.512285	0.661481
ADAMTS12|C10orf99	1.27314	1.03633	1.56408	0.0214604	0.0693274
ADAMTS12|C1orf162	1.28889	0.97637	1.70145	0.0732641	0.169604
ADAMTS12|C1QA	1.22223	0.995303	1.5009	0.055488	0.138668
ADAMTS12|C1QB	1.09835	0.90636	1.331	0.338586	0.502111
ADAMTS12|C1QC	1.24252	0.967319	1.59602	0.0891578	0.195671
ADAMTS12|C3AR1	1.16331	0.964906	1.4025	0.11285	0.231462
ADAMTS12|C5AR1	0.971323	0.788543	1.19647	0.784427	0.868177
ADAMTS12|CCDC80	0.991003	0.816097	1.2034	0.92732	0.957918
ADAMTS12|CCL18	1.29091	1.04538	1.59411	0.0176801	0.0601909
ADAMTS12|CCL2	1.11452	0.914056	1.35896	0.283842	0.444283
ADAMTS12|CCL21	1.21933	0.955302	1.55634	0.111229	0.22909
ADAMTS12|CCL3	1.03125	0.855249	1.24348	0.747209	0.842602
ADAMTS12|CCL4	1.21642	1.01083	1.46381	0.038075	0.105246
ADAMTS12|CCL8	1.00129	0.796516	1.25872	0.991157	0.995272
ADAMTS12|CD109	0.708947	0.560003	0.897506	0.00425464	0.0212298
ADAMTS12|CD14	1.14325	0.894746	1.46078	0.284351	0.444907
ADAMTS12|CD163	1.0631	0.881514	1.28209	0.521979	0.668949
ADAMTS12|CD86	1.31309	0.962118	1.79209	0.0860549	0.190909
ADAMTS12|CECR1	1.34424	1.1187	1.61523	0.00159368	0.0104272
ADAMTS12|CFH	0.932449	0.772452	1.12559	0.466483	0.62255
ADAMTS12|CHI3L1	1.32764	1.10474	1.59552	0.00250959	0.0144527
ADAMTS12|CHRDL1	1.10351	0.81814	1.48841	0.518821	0.666149
ADAMTS12|CHST11	1.17668	0.912069	1.51806	0.210641	0.360492
ADAMTS12|CHST15	0.874445	0.727728	1.05074	0.152209	0.287989
ADAMTS12|CLEC2B	1.14764	0.948307	1.38888	0.157157	0.294375
ADAMTS12|CLEC7A	1.15605	0.911242	1.46662	0.232327	0.386166
ADAMTS12|CMTM3	1.14732	0.952634	1.3818	0.147473	0.281654
ADAMTS12|CNN1	0.911969	0.758961	1.09582	0.325406	0.4883
ADAMTS12|COL10A1	0.730248	0.607658	0.877569	0.000799868	0.00636122
ADAMTS12|COL11A1	0.839805	0.69017	1.02188	0.081199	0.182623
ADAMTS12|COL14A1	1.12577	0.876122	1.44655	0.354394	0.517648
ADAMTS12|COL8A1	0.774002	0.627446	0.95479	0.0167605	0.0579059
ADAMTS12|COLEC12	0.804185	0.612891	1.05518	0.115859	0.235995
ADAMTS12|COMP	0.656451	0.502933	0.85683	0.0019562	0.012118
ADAMTS12|CPA3	1.17347	0.968607	1.42167	0.102232	0.215538
ADAMTS12|CRISPLD2	1.2765	0.999032	1.63104	0.0509125	0.130057
ADAMTS12|CRYAB	0.985087	0.796849	1.21779	0.889554	0.935127
ADAMTS12|CSF2RB	1.28732	1.03941	1.59436	0.0206626	0.0675753
ADAMTS12|CXCL10	1.3464	1.11616	1.62414	0.0018804	0.0117804
ADAMTS12|CXCL11	1.43309	1.15707	1.77495	0.000978849	0.00734781
ADAMTS12|CXCL12	1.16866	0.969621	1.40856	0.101814	0.214912
ADAMTS12|CXCL13	1.65333	1.2987	2.10481	4.47009e-05	0.000792308
ADAMTS12|CXCL5	0.994414	0.825549	1.19782	0.952961	0.972617
ADAMTS12|CXCL9	1.49135	1.24024	1.79332	2.15077e-05	0.000472066
ADAMTS12|CYBB	1.27589	1.0391	1.56664	0.0200125	0.0660881
ADAMTS12|CYBRD1	0.898839	0.730799	1.10552	0.312505	0.475094
ADAMTS12|CYP1B1	0.577034	0.447153	0.744641	2.3764e-05	0.000504033
ADAMTS12|CYTIP	1.39323	1.08462	1.78964	0.00943691	0.0378561
ADAMTS12|DACT1	1.21709	0.913732	1.62116	0.17922	0.321998
ADAMTS12|DAPK1	0.906706	0.751834	1.09348	0.305446	0.467451
ADAMTS12|DDR2	0.993801	0.81598	1.21037	0.950705	0.971116
ADAMTS12|DPT	1.35389	0.978484	1.87334	0.067447	0.159654
ADAMTS12|DPYD	1.04308	0.837492	1.29913	0.706503	0.81391
ADAMTS12|DPYSL3	0.958024	0.787691	1.16519	0.667688	0.784441
ADAMTS12|DSE	1.02179	0.840079	1.2428	0.829202	0.898099
ADAMTS12|EFEMP1	0.948031	0.756811	1.18757	0.642419	0.76599
ADAMTS12|EFEMP2	1.02546	0.84901	1.23857	0.794157	0.874259
ADAMTS12|EGR2	0.923673	0.713736	1.19536	0.546161	0.688661
ADAMTS12|EMILIN1	1.09472	0.854291	1.40283	0.474428	0.630133
ADAMTS12|EMP3	1.21301	0.996933	1.47591	0.0536969	0.135123
ADAMTS12|ENPP2	1.18725	0.986991	1.42813	0.068602	0.161565
ADAMTS12|EVI2A	1.16428	0.903847	1.49974	0.239038	0.394409
ADAMTS12|EVI2B	1.16953	0.959209	1.42598	0.121564	0.244661
ADAMTS12|F13A1	0.885988	0.721848	1.08745	0.246869	0.403049
ADAMTS12|FABP4	0.714362	0.545414	0.935643	0.0145606	0.0520865
ADAMTS12|FAM129A	1.13062	0.91345	1.39943	0.259269	0.416955
ADAMTS12|FAM26F	1.2411	1.0218	1.50746	0.0294518	0.0874787
ADAMTS12|FAP	1.08355	0.89687	1.30908	0.405555	0.5667
ADAMTS12|FBLN1	1.39002	1.14488	1.68765	0.000878695	0.00678749
ADAMTS12|FCER1G	1.27107	1.03561	1.56007	0.0217478	0.0699587
ADAMTS12|FCGR2A	1.06905	0.8804	1.29813	0.50027	0.651482
ADAMTS12|FCGR2B	1.26043	0.923367	1.72054	0.144896	0.278073
ADAMTS12|FCGR3A	0.917668	0.739466	1.13882	0.435418	0.594104
ADAMTS12|FCGR3B	1.05693	0.848612	1.31639	0.621052	0.749281
ADAMTS12|FERMT2	0.961022	0.743705	1.24184	0.761149	0.852661
ADAMTS12|FGL2	1.5999	1.33127	1.92273	5.41228e-07	3.81184e-05
ADAMTS12|FIBIN	0.945338	0.773077	1.15598	0.583904	0.718513
ADAMTS12|FNDC1	0.818708	0.645292	1.03873	0.0995401	0.211611
ADAMTS12|FPR1	1.10039	0.90536	1.33743	0.336505	0.500152
ADAMTS12|FPR3	1.25163	1.01491	1.54356	0.0358751	0.100899
ADAMTS12|FRMD6	0.810046	0.673256	0.974629	0.025597	0.0789674
ADAMTS12|FXYD6	1.00564	0.831746	1.2159	0.953673	0.973056
ADAMTS12|GAS1	0.772617	0.635873	0.938767	0.00943795	0.0378561
ADAMTS12|GEM	0.817726	0.601032	1.11255	0.200188	0.347659
ADAMTS12|GIMAP6	1.32584	0.993173	1.76993	0.0556856	0.139002
ADAMTS12|GLIS2	1.08227	0.819775	1.42881	0.576973	0.712874
ADAMTS12|GLT8D2	1.14026	0.922408	1.40955	0.225005	0.377626
ADAMTS12|GNB4	1.07938	0.893634	1.30374	0.427884	0.587203
ADAMTS12|GPC6	1.12839	0.874307	1.45631	0.353406	0.516844
ADAMTS12|GPX3	0.88105	0.731911	1.06058	0.180773	0.324229
ADAMTS12|GREM1	0.90741	0.676356	1.2174	0.516981	0.665069
ADAMTS12|GUCY1A3	1.58205	1.31206	1.90761	1.5502e-06	7.70401e-05
ADAMTS12|GUCY1B3	1.20405	1.00173	1.44723	0.0478822	0.124413
ADAMTS12|HCK	1.20577	0.987752	1.47191	0.0659361	0.157043
ADAMTS12|HCLS1	1.24413	1.03351	1.49767	0.0209859	0.0683106
ADAMTS12|HEG1	1.28202	0.98752	1.66434	0.0620901	0.150198
ADAMTS12|HLA-DQA1	1.59555	1.2179	2.09031	0.000697883	0.00577653
ADAMTS12|HOPX	0.869544	0.717157	1.05431	0.155038	0.291522
ADAMTS12|HSPB8	1.15161	0.879269	1.50829	0.305196	0.467277
ADAMTS12|IFIT1	0.860721	0.709676	1.04391	0.127651	0.253467
ADAMTS12|IL10RA	1.15619	0.917089	1.45762	0.219536	0.371119
ADAMTS12|IL1R1	1.05895	0.856518	1.30923	0.596693	0.72915
ADAMTS12|IL1RN	0.944709	0.785389	1.13635	0.546121	0.688648
ADAMTS12|ISLR	0.82354	0.663921	1.02153	0.0773711	0.176457
ADAMTS12|ITGAM	1.19738	0.882629	1.62436	0.24702	0.403241
ADAMTS12|ITGB2	1.18204	0.982745	1.42175	0.0758629	0.173888
ADAMTS12|LCP2	1.25533	1.03212	1.52681	0.0228171	0.0725796
ADAMTS12|LHFP	0.851749	0.708682	1.0237	0.087208	0.192595
ADAMTS12|LMOD1	1.00015	0.793238	1.26103	0.999001	0.999332
ADAMTS12|LOX	0.751626	0.607226	0.930366	0.00871424	0.0357927
ADAMTS12|LOXL1	0.979354	0.805096	1.19133	0.834692	0.901151
ADAMTS12|LY6G6D	1.24786	1.03835	1.49966	0.0182155	0.0615563
ADAMTS12|LY96	1.10257	0.891379	1.36381	0.36808	0.530871
ADAMTS12|MAB21L2	0.821714	0.665485	1.01462	0.0679889	0.160577
ADAMTS12|MAF	1.01975	0.829623	1.25345	0.852612	0.913333
ADAMTS12|MAFB	1.17362	0.916001	1.50368	0.205484	0.353954
ADAMTS12|MDFIC	1.02789	0.855347	1.23525	0.769183	0.857729
ADAMTS12|MFAP5	0.810424	0.643295	1.02097	0.0744516	0.171474
ADAMTS12|MITF	0.979508	0.756927	1.26754	0.874912	0.927712
ADAMTS12|MMP1	1.26655	1.0137	1.58248	0.0375529	0.104248
ADAMTS12|MMP9	1.71263	1.38865	2.11221	4.93936e-07	3.66186e-05
ADAMTS12|MNDA	1.10499	0.853935	1.42986	0.447724	0.605512
ADAMTS12|MOXD1	1.25417	0.927096	1.69663	0.141843	0.273895
ADAMTS12|MPEG1	1.45111	1.20705	1.74452	7.40613e-05	0.00112745
ADAMTS12|MRC1	0.852537	0.709256	1.02476	0.0892456	0.195824
ADAMTS12|MS4A4A	1.12923	0.926493	1.37634	0.228678	0.382036
ADAMTS12|MS4A7	1.06016	0.880884	1.27591	0.536532	0.681183
ADAMTS12|MYH10	1.20082	0.971958	1.48358	0.0898246	0.196792
ADAMTS12|NCF2	1.30138	0.999095	1.69511	0.0507902	0.129772
ADAMTS12|NDN	0.917874	0.749576	1.12396	0.406985	0.568029
ADAMTS12|NEXN	1.13079	0.83604	1.52945	0.425027	0.584858
ADAMTS12|NID2	1.15861	0.956346	1.40364	0.13259	0.260543
ADAMTS12|NR3C1	1.19101	0.981421	1.44536	0.0767166	0.175375
ADAMTS12|NRP1	0.882443	0.71898	1.08307	0.231501	0.385341
ADAMTS12|NXN	1.14256	0.903565	1.44478	0.265687	0.424197
ADAMTS12|OLFML2B	0.83684	0.690543	1.01413	0.0692412	0.162682
ADAMTS12|OSMR	1.08281	0.881831	1.3296	0.447554	0.605422
ADAMTS12|PCDH7	0.969997	0.741958	1.26812	0.823708	0.894495
ADAMTS12|PDGFC	1.19436	0.935807	1.52434	0.1536	0.289711
ADAMTS12|PDLIM3	0.887547	0.736124	1.07012	0.211336	0.361372
ADAMTS12|PDPN	1.25368	1.00091	1.5703	0.0490826	0.126528
ADAMTS12|PLA2G7	1.24613	1.00869	1.53948	0.0413337	0.111801
ADAMTS12|PLN	0.854424	0.69612	1.04873	0.132358	0.260239
ADAMTS12|PLXDC2	1.08754	0.884259	1.33756	0.426689	0.58637
ADAMTS12|PLXNC1	1.23095	0.98013	1.54596	0.0738845	0.170546
ADAMTS12|PRKCDBP	0.855549	0.698405	1.04805	0.131885	0.259542
ADAMTS12|PRRX1	1.05654	0.878294	1.27097	0.559612	0.699033
ADAMTS12|PTGIS	0.987438	0.815184	1.19609	0.897164	0.939744
ADAMTS12|PTPRC	1.3715	1.14137	1.64804	0.000749205	0.00606301
ADAMTS12|QKI	0.894503	0.734118	1.08993	0.268802	0.427709
ADAMTS12|RASSF2	1.05358	0.820205	1.35335	0.682877	0.795649
ADAMTS12|RFTN1	1.57216	1.21844	2.02858	0.000502917	0.00454644
ADAMTS12|S100A8	1.2083	0.989846	1.47496	0.0629346	0.151709
ADAMTS12|SAMSN1	1.12157	0.90842	1.38474	0.286039	0.446541
ADAMTS12|SDC2	1.08836	0.862299	1.37369	0.475972	0.631272
ADAMTS12|SELL	1.43552	1.07003	1.92585	0.0158886	0.0555591
ADAMTS12|SERPINE1	0.825862	0.686909	0.992923	0.0417978	0.112561
ADAMTS12|SERPING1	0.991904	0.78187	1.25836	0.94661	0.968988
ADAMTS12|SFRP2	0.802461	0.658188	0.978359	0.0295306	0.0876326
ADAMTS12|SFRP4	0.963459	0.792692	1.17101	0.708422	0.815492
ADAMTS12|SLAMF8	1.12719	0.879931	1.44392	0.343343	0.506667
ADAMTS12|SLC2A3	0.891639	0.725302	1.09612	0.276267	0.435864
ADAMTS12|SLIT2	0.964958	0.735406	1.26616	0.796905	0.876237
ADAMTS12|SNAI2	1.00686	0.823447	1.23112	0.946886	0.969068
ADAMTS12|SPOCK1	0.636147	0.520874	0.776931	9.23121e-06	0.000264099
ADAMTS12|SPON1	0.827086	0.676628	1.011	0.0638578	0.153402
ADAMTS12|SPP1	0.712121	0.520093	0.97505	0.034213	0.0976129
ADAMTS12|SRPX	0.929088	0.745261	1.15826	0.513196	0.662087
ADAMTS12|SYNM	0.981361	0.800365	1.20329	0.856464	0.916012
ADAMTS12|SYNPO2	0.949622	0.788068	1.14429	0.586929	0.72123
ADAMTS12|TGFB1	1.1183	0.920934	1.35795	0.259082	0.41671
ADAMTS12|TMEM47	0.841165	0.695522	1.01731	0.0745719	0.171643
ADAMTS12|TNC	1.11879	0.898166	1.39361	0.316528	0.479071
ADAMTS12|TNFAIP6	0.858606	0.6897	1.06888	0.172571	0.313581
ADAMTS12|TNFSF13B	1.12093	0.928089	1.35385	0.235939	0.390502
ADAMTS12|TREM1	0.916056	0.708997	1.18358	0.502424	0.653364
ADAMTS12|TRIB2	0.987515	0.821322	1.18734	0.893702	0.937636
ADAMTS12|TRIM22	1.43937	1.16044	1.78534	0.000919944	0.00702231
ADAMTS12|TUBB6	0.921752	0.675417	1.25793	0.607548	0.738157
ADAMTS12|TYROBP	1.09661	0.896804	1.34094	0.368834	0.531478
ADAMTS12|UBE2E2	1.06595	0.854476	1.32976	0.571351	0.708119
ADAMTS12|VCAM1	1.15103	0.95752	1.38364	0.134202	0.263044
ADAMTS12|VSIG4	0.911588	0.747884	1.11113	0.359366	0.522425
ADAMTS12|WIPF1	1.18985	0.982911	1.44036	0.0745625	0.171643
ADAMTS12|WWTR1	0.799062	0.629129	1.0149	0.06595	0.15706
ADAMTS2|AHNAK2	0.841347	0.681761	1.03829	0.107434	0.22357
ADAMTS2|AKAP12	0.668381	0.554992	0.804937	2.16009e-05	0.000473243
ADAMTS2|AKT3	0.982598	0.73238	1.3183	0.906804	0.945829
ADAMTS2|ALOX5	0.970036	0.806252	1.16709	0.747136	0.842593
ADAMTS2|ALOX5AP	0.885344	0.72058	1.08778	0.246418	0.402587
ADAMTS2|AMOTL1	1.11348	0.865588	1.43235	0.40285	0.564197
ADAMTS2|ANGPTL2	0.878392	0.720922	1.07026	0.198319	0.345228
ADAMTS2|AOC3	1.04271	0.807027	1.34721	0.749042	0.843995
ADAMTS2|AQP9	1.06508	0.797874	1.42179	0.66877	0.785211
ADAMTS2|ARL4C	0.781776	0.643606	0.949608	0.0130994	0.0481913
ADAMTS2|ARMCX1	0.963134	0.72652	1.27681	0.793986	0.874191
ADAMTS2|ASPN	0.708176	0.584385	0.85819	0.000431513	0.00403366
ADAMTS2|AXL	0.99911	0.829003	1.20412	0.992536	0.996019
ADAMTS2|BASP1	0.871981	0.679759	1.11856	0.280963	0.440888
ADAMTS2|BCAT1	0.865985	0.669222	1.1206	0.273894	0.433175
ADAMTS2|BCL2A1	0.893252	0.698982	1.14152	0.366962	0.529577
ADAMTS2|BGN	0.780651	0.629013	0.968844	0.024627	0.0768863
ADAMTS2|C10orf10	0.977371	0.813424	1.17436	0.806982	0.883409
ADAMTS2|C10orf99	1.33028	1.09184	1.62079	0.00462893	0.0225692
ADAMTS2|C1QA	1.11973	0.927094	1.3524	0.240367	0.396052
ADAMTS2|C1QB	0.927115	0.770211	1.11598	0.423723	0.583941
ADAMTS2|C1QC	1.08553	0.870904	1.35306	0.465271	0.62152
ADAMTS2|C3	1.34812	1.02938	1.76557	0.029981	0.0885597
ADAMTS2|C3AR1	1.07759	0.896118	1.29581	0.427075	0.586556
ADAMTS2|C5AR1	0.8347	0.637327	1.0932	0.189311	0.334435
ADAMTS2|CCDC80	1.05709	0.851782	1.31189	0.614308	0.743955
ADAMTS2|CCL18	1.16477	0.950348	1.42758	0.141734	0.273741
ADAMTS2|CCL2	1.00474	0.833827	1.2107	0.960316	0.977045
ADAMTS2|CCL21	1.28832	0.955084	1.73782	0.0971131	0.208133
ADAMTS2|CCL3	1.06905	0.873496	1.30837	0.517136	0.665069
ADAMTS2|CCL4	1.21962	1.01318	1.46812	0.0358758	0.100899
ADAMTS2|CCL8	0.981007	0.744706	1.29229	0.891526	0.936132
ADAMTS2|CD109	0.670419	0.50994	0.8814	0.00417942	0.0209488
ADAMTS2|CD14	1.0212	0.825477	1.26333	0.846774	0.909308
ADAMTS2|CD163	0.961559	0.800223	1.15542	0.67572	0.790386
ADAMTS2|CD53	1.19069	0.935082	1.51616	0.156903	0.294013
ADAMTS2|CD93	1.10617	0.88994	1.37494	0.363213	0.526006
ADAMTS2|CECR1	1.19753	0.989979	1.4486	0.0634169	0.152575
ADAMTS2|CFH	0.923208	0.754617	1.12947	0.43738	0.595931
ADAMTS2|CHI3L1	1.27903	1.06036	1.5428	0.0100922	0.039774
ADAMTS2|CHST15	0.875545	0.723149	1.06006	0.173135	0.314226
ADAMTS2|CLEC2B	1.01748	0.846722	1.22269	0.853292	0.913734
ADAMTS2|CMTM3	1.1209	0.929134	1.35224	0.23319	0.387211
ADAMTS2|CNN1	0.867969	0.720151	1.04613	0.137135	0.266959
ADAMTS2|COL10A1	0.641961	0.530731	0.776503	4.98079e-06	0.000169625
ADAMTS2|COL11A1	0.783849	0.651131	0.943619	0.0100791	0.0397389
ADAMTS2|COL14A1	1.19743	0.887743	1.61515	0.237967	0.393126
ADAMTS2|COL8A1	0.700953	0.580047	0.847061	0.000234875	0.0026111
ADAMTS2|CPA3	1.30647	1.06003	1.61022	0.0121918	0.0456094
ADAMTS2|CRISPLD2	0.966025	0.791967	1.17834	0.733098	0.833481
ADAMTS2|CRYAB	1.03187	0.811499	1.31209	0.797989	0.877128
ADAMTS2|CSF2RB	1.12379	0.873664	1.44554	0.363583	0.526382
ADAMTS2|CXCL10	1.20643	1.00395	1.44973	0.0452767	0.119287
ADAMTS2|CXCL11	1.51119	1.19382	1.91293	0.000597158	0.00516975
ADAMTS2|CXCL12	1.07232	0.883908	1.30089	0.478797	0.633336
ADAMTS2|CXCL13	1.47754	1.12822	1.93502	0.00455967	0.0223101
ADAMTS2|CXCL5	0.95762	0.792435	1.15724	0.65396	0.774505
ADAMTS2|CXCL9	1.42395	1.17816	1.72102	0.000256311	0.00277094
ADAMTS2|CXCR4	0.838963	0.625285	1.12566	0.241705	0.397627
ADAMTS2|CYBB	1.26516	1.00156	1.59814	0.048495	0.125455
ADAMTS2|CYBRD1	0.792295	0.65658	0.956062	0.0151542	0.0537125
ADAMTS2|CYTIP	1.55902	1.15906	2.09699	0.00332588	0.0177178
ADAMTS2|DAPK1	0.891059	0.72807	1.09054	0.263104	0.421316
ADAMTS2|DDR2	0.907165	0.754959	1.09006	0.29846	0.459935
ADAMTS2|DPYD	1.01319	0.786528	1.30516	0.919242	0.953692
ADAMTS2|DPYSL3	1.0182	0.847366	1.22348	0.847367	0.909634
ADAMTS2|DSE	1.04846	0.829987	1.32443	0.691434	0.802273
ADAMTS2|EFEMP1	0.871708	0.713724	1.06466	0.178364	0.321015
ADAMTS2|EFEMP2	1.00674	0.836057	1.21227	0.943503	0.967088
ADAMTS2|EMILIN1	1.34616	0.97997	1.84919	0.066497	0.157923
ADAMTS2|EMP3	0.999415	0.831458	1.2013	0.995026	0.997064
ADAMTS2|ENPP2	0.994918	0.827707	1.19591	0.956715	0.974831
ADAMTS2|EVI2A	1.27802	0.927105	1.76176	0.134179	0.26302
ADAMTS2|EVI2B	1.12041	0.898152	1.39767	0.313547	0.476233
ADAMTS2|F13A1	0.924194	0.733746	1.16407	0.50313	0.654032
ADAMTS2|FAM129A	1.0616	0.832927	1.35306	0.629115	0.755052
ADAMTS2|FAM26F	1.1199	0.909169	1.37948	0.287019	0.447458
ADAMTS2|FAP	0.910652	0.734766	1.12864	0.392674	0.554748
ADAMTS2|FBLN1	1.00945	0.839335	1.21404	0.920443	0.954359
ADAMTS2|FCER1G	1.03323	0.853717	1.25049	0.737078	0.83606
ADAMTS2|FCGR2A	1.16041	0.916568	1.46913	0.216414	0.367104
ADAMTS2|FCGR3A	0.937475	0.714502	1.23003	0.641273	0.76489
ADAMTS2|FCGR3B	0.941963	0.7179	1.23596	0.666176	0.783438
ADAMTS2|FERMT2	0.751791	0.616072	0.91741	0.00497644	0.0238953
ADAMTS2|FGL2	1.30098	1.08164	1.56479	0.00522134	0.0246705
ADAMTS2|FIBIN	0.99074	0.787278	1.24678	0.936777	0.962874
ADAMTS2|FPR1	0.98209	0.791347	1.21881	0.869707	0.924796
ADAMTS2|FPR3	1.27425	0.984574	1.64915	0.0655015	0.156163
ADAMTS2|FRMD6	0.701342	0.573757	0.857299	0.000534409	0.0047661
ADAMTS2|FXYD6	1.06003	0.863611	1.30113	0.577136	0.713038
ADAMTS2|GAS1	0.663225	0.53472	0.822612	0.000186223	0.00220593
ADAMTS2|GEM	0.756163	0.60368	0.947163	0.0149999	0.0532839
ADAMTS2|GLT8D2	1.22071	0.947635	1.57247	0.122674	0.246254
ADAMTS2|GNB4	1.0096	0.839115	1.21472	0.919375	0.953789
ADAMTS2|GPX3	0.933178	0.776051	1.12212	0.462234	0.618429
ADAMTS2|GREM1	0.867213	0.668965	1.12421	0.281997	0.442104
ADAMTS2|GUCY1A3	1.1565	0.961723	1.39073	0.122299	0.245623
ADAMTS2|GUCY1B3	1.02128	0.840786	1.24052	0.831958	0.899498
ADAMTS2|HCK	1.33466	1.04841	1.69908	0.0190912	0.0638131
ADAMTS2|HCLS1	1.15364	0.946178	1.40658	0.157659	0.295015
ADAMTS2|HEG1	0.904177	0.740617	1.10386	0.322466	0.485279
ADAMTS2|HLA-DQA1	1.21637	0.956535	1.54678	0.110149	0.22746
ADAMTS2|HOPX	0.777744	0.647183	0.934644	0.00734381	0.0315435
ADAMTS2|HSPB8	1.0741	0.802638	1.43738	0.630574	0.756197
ADAMTS2|HTRA1	0.704466	0.501159	0.990249	0.0437618	0.116436
ADAMTS2|IFI16	1.08431	0.859055	1.36862	0.495701	0.647303
ADAMTS2|IFIT1	0.903667	0.731844	1.11583	0.346508	0.509955
ADAMTS2|IL10RA	1.41864	1.05465	1.90827	0.020795	0.0678972
ADAMTS2|IL1R1	0.870841	0.723458	1.04825	0.143776	0.276553
ADAMTS2|IL1RN	0.960147	0.798622	1.15434	0.66521	0.782642
ADAMTS2|INHBA	0.802648	0.588088	1.09549	0.165969	0.305387
ADAMTS2|ISLR	0.925768	0.706905	1.21239	0.575159	0.71144
ADAMTS2|ITGB2	1.05185	0.872561	1.26799	0.595968	0.728719
ADAMTS2|KCTD12	0.99143	0.784743	1.25255	0.94248	0.966412
ADAMTS2|LCP2	1.3519	1.07643	1.69788	0.00950221	0.0380379
ADAMTS2|LHFP	0.951807	0.782854	1.15722	0.620315	0.748693
ADAMTS2|LMOD1	1.09608	0.847009	1.41839	0.485484	0.638864
ADAMTS2|LOXL1	1.09118	0.86877	1.37054	0.45305	0.610474
ADAMTS2|LY6G6D	1.14718	0.953614	1.38003	0.145331	0.278522
ADAMTS2|LY96	1.19271	0.917225	1.55093	0.188457	0.333588
ADAMTS2|MAB21L2	0.813129	0.645518	1.02426	0.0790137	0.179369
ADAMTS2|MAF	0.893202	0.742328	1.07474	0.231533	0.385353
ADAMTS2|MAFB	0.892462	0.7159	1.11257	0.311759	0.474414
ADAMTS2|MDFIC	0.926818	0.76838	1.11793	0.426886	0.586556
ADAMTS2|MFAP5	0.879694	0.680835	1.13664	0.326888	0.489958
ADAMTS2|MGP	0.617278	0.447725	0.85104	0.00323605	0.0173745
ADAMTS2|MITF	1.12038	0.818281	1.53402	0.478305	0.632935
ADAMTS2|MMP1	1.45207	1.18006	1.78678	0.000424461	0.00398594
ADAMTS2|MMP9	1.46088	1.20379	1.77288	0.000124057	0.00163868
ADAMTS2|MPEG1	1.2537	1.0343	1.51963	0.0212456	0.0689078
ADAMTS2|MRC1	0.789519	0.651472	0.956818	0.0159469	0.0557223
ADAMTS2|MS4A4A	1.19787	0.960285	1.49424	0.109449	0.226346
ADAMTS2|MS4A7	1.03473	0.848317	1.2621	0.736243	0.835655
ADAMTS2|MYH10	1.04132	0.86451	1.25429	0.669766	0.785942
ADAMTS2|MYH11	0.920802	0.706893	1.19944	0.540724	0.684473
ADAMTS2|MYL9	0.856975	0.649127	1.13138	0.276138	0.435799
ADAMTS2|NDN	1.04144	0.828424	1.30923	0.728009	0.830099
ADAMTS2|NID2	0.954887	0.793612	1.14894	0.624797	0.751701
ADAMTS2|NR3C1	1.05648	0.879071	1.2697	0.558011	0.697834
ADAMTS2|NRP1	0.870657	0.680523	1.11391	0.27055	0.429757
ADAMTS2|NXN	0.886268	0.733238	1.07124	0.211877	0.362089
ADAMTS2|OLFML2B	1.02359	0.802045	1.30634	0.851355	0.912395
ADAMTS2|OSMR	1.01965	0.799938	1.29972	0.875101	0.927712
ADAMTS2|PCOLCE	0.990916	0.778388	1.26147	0.940939	0.965535
ADAMTS2|PDGFC	0.796742	0.652328	0.973126	0.0259506	0.0797604
ADAMTS2|PDLIM3	0.835251	0.694875	1.00399	0.0551629	0.138043
ADAMTS2|PDPN	1.33892	0.977851	1.8333	0.0687173	0.161736
ADAMTS2|PECAM1	0.930964	0.728456	1.18977	0.567605	0.705594
ADAMTS2|PLA2G7	1.24647	0.968907	1.60354	0.0864928	0.191565
ADAMTS2|PLN	0.878162	0.705003	1.09385	0.246276	0.402492
ADAMTS2|PLXDC2	1.08039	0.851607	1.37065	0.524184	0.670734
ADAMTS2|PLXNC1	1.1559	0.873834	1.52902	0.310076	0.472423
ADAMTS2|PRKCDBP	0.964806	0.750048	1.24106	0.780329	0.865042
ADAMTS2|PRRX1	0.826803	0.673347	1.01523	0.0694228	0.162948
ADAMTS2|PTGIS	0.919662	0.752761	1.12357	0.412408	0.573092
ADAMTS2|PTPRC	1.21925	1.01135	1.46988	0.0376852	0.104441
ADAMTS2|PTRF	0.802799	0.604212	1.06666	0.129793	0.256628
ADAMTS2|PXDN	0.759077	0.573801	1.00418	0.0535111	0.134825
ADAMTS2|QKI	0.797544	0.663052	0.959316	0.0163615	0.0568228
ADAMTS2|RASSF2	1.47787	1.06012	2.06024	0.0212011	0.0688196
ADAMTS2|RFTN1	1.02897	0.848431	1.24794	0.771687	0.859391
ADAMTS2|RGS1	0.772399	0.576737	1.03444	0.0831364	0.186159
ADAMTS2|RGS2	0.880643	0.672144	1.15382	0.356508	0.520007
ADAMTS2|S100A8	1.11132	0.91892	1.34401	0.276506	0.436036
ADAMTS2|SAMSN1	1.10919	0.86583	1.42096	0.412204	0.573008
ADAMTS2|SDC2	0.775803	0.640593	0.939551	0.00937358	0.0376828
ADAMTS2|SERPINE1	0.896624	0.742938	1.0821	0.255349	0.412591
ADAMTS2|SERPING1	0.947162	0.777611	1.15368	0.589603	0.723364
ADAMTS2|SFRP2	0.705948	0.58323	0.854487	0.000351603	0.00350812
ADAMTS2|SFRP4	0.919519	0.748779	1.12919	0.423361	0.583669
ADAMTS2|SLC2A3	0.905742	0.751812	1.09119	0.297546	0.458983
ADAMTS2|SNAI2	0.938023	0.736862	1.1941	0.603393	0.73508
ADAMTS2|SPOCK1	0.60704	0.469597	0.784712	0.000138469	0.00177599
ADAMTS2|SPON1	0.814933	0.674711	0.984297	0.0336494	0.0964414
ADAMTS2|SPP1	0.721386	0.546422	0.952375	0.0212083	0.0688336
ADAMTS2|SRPX	0.988773	0.764074	1.27955	0.931595	0.960143
ADAMTS2|SYNM	0.915316	0.740363	1.13161	0.413607	0.574079
ADAMTS2|SYNPO2	0.832069	0.691973	1.00053	0.0506588	0.129588
ADAMTS2|TGFB1	1.09129	0.871248	1.36691	0.447039	0.605064
ADAMTS2|THBS1	0.772679	0.584075	1.02218	0.0708748	0.165546
ADAMTS2|THBS2	0.906325	0.675468	1.21608	0.512006	0.661265
ADAMTS2|TMEM47	0.806069	0.67067	0.968802	0.0215743	0.0695689
ADAMTS2|TNC	0.882107	0.718225	1.08338	0.23161	0.385356
ADAMTS2|TNFSF13B	1.2008	0.974289	1.47998	0.0862098	0.191164
ADAMTS2|TNS1	0.651733	0.509393	0.833847	0.000661079	0.00555445
ADAMTS2|TRIB2	0.973977	0.800693	1.18476	0.791943	0.872865
ADAMTS2|TRIM22	1.214	0.997081	1.47812	0.0535001	0.134812
ADAMTS2|TUBB6	0.843839	0.685423	1.03887	0.109485	0.226402
ADAMTS2|TYROBP	0.917107	0.760001	1.10669	0.366754	0.529373
ADAMTS2|UBE2E2	1.04321	0.80361	1.35424	0.750702	0.845148
ADAMTS2|VCAM1	0.965332	0.796798	1.16951	0.718534	0.822979
ADAMTS2|VSIG4	0.93096	0.741934	1.16815	0.536706	0.681231
ADAMTS2|WIPF1	1.33355	1.0698	1.66232	0.0104661	0.0408734
ADAMTS2|WWTR1	0.731134	0.597878	0.894091	0.00228517	0.0135688
AEBP1|AKAP12	0.795531	0.637191	0.993219	0.0433781	0.11562
AEBP1|ALOX5	1.12488	0.893999	1.4154	0.315384	0.477848
AEBP1|ALOX5AP	1.05204	0.871695	1.2697	0.596977	0.729348
AEBP1|ANGPTL2	0.952002	0.760666	1.19147	0.667432	0.784319
AEBP1|ARL4C	0.887911	0.718292	1.09759	0.271719	0.430985
AEBP1|ASPN	0.767408	0.632384	0.931262	0.00733551	0.0315248
AEBP1|AXL	1.18458	0.870681	1.61163	0.280874	0.440776
AEBP1|BASP1	1.12064	0.931591	1.34807	0.226941	0.380023
AEBP1|BGN	0.846785	0.670974	1.06866	0.161311	0.299437
AEBP1|C10orf10	1.0761	0.827387	1.39958	0.584417	0.718918
AEBP1|C10orf99	1.32151	1.09533	1.5944	0.00360669	0.0187945
AEBP1|C1QA	1.05795	0.87396	1.28067	0.563337	0.702295
AEBP1|C1QB	1.04817	0.857582	1.28111	0.645916	0.768623
AEBP1|C1QC	1.32976	1.10655	1.598	0.0023664	0.013916
AEBP1|C1R	1.43293	1.17076	1.75382	0.000484601	0.00442404
AEBP1|C3	1.61542	1.32628	1.96759	1.87671e-06	8.73476e-05
AEBP1|C3AR1	1.15144	0.897642	1.477	0.267005	0.425849
AEBP1|CCL18	1.20461	0.999753	1.45145	0.0503039	0.128901
AEBP1|CCL2	1.14649	0.933165	1.40859	0.19311	0.338769
AEBP1|CCL3	0.950311	0.734246	1.22996	0.698567	0.807487
AEBP1|CCL4	1.05545	0.847399	1.31459	0.62996	0.75573
AEBP1|CD14	1.11624	0.927916	1.34279	0.243442	0.399525
AEBP1|CD163	0.909117	0.730961	1.1307	0.39189	0.553804
AEBP1|CD53	1.34809	1.12147	1.62049	0.00146833	0.00985625
AEBP1|CD93	1.10326	0.916236	1.32845	0.299792	0.461338
AEBP1|CDH11	1.3298	1.08113	1.63566	0.00696555	0.0303488
AEBP1|CECR1	1.2492	0.969672	1.6093	0.0851315	0.189448
AEBP1|CHI3L1	1.33864	1.07219	1.67131	0.0100095	0.0395395
AEBP1|CHST15	0.862238	0.654532	1.13586	0.291854	0.452779
AEBP1|CLEC2B	1.2129	0.967523	1.52051	0.094194	0.203626
AEBP1|CNN1	0.97372	0.762072	1.24415	0.831349	0.899123
AEBP1|COL11A1	0.784644	0.638692	0.963948	0.0209084	0.0681557
AEBP1|COL15A1	1.23008	1.00291	1.5087	0.0468306	0.122371
AEBP1|COL5A1	1.20344	0.92219	1.57047	0.172717	0.313649
AEBP1|COL6A2	1.22679	0.989471	1.52102	0.0623968	0.150736
AEBP1|COL8A1	0.739802	0.59804	0.915169	0.00549105	0.0255914
AEBP1|CPA3	1.24234	0.96002	1.60768	0.0989916	0.210932
AEBP1|CRISPLD2	1.0492	0.855713	1.28643	0.64426	0.76742
AEBP1|CTGF	1.25902	0.969757	1.63456	0.0837401	0.187056
AEBP1|CTHRC1	0.773666	0.559209	1.07037	0.121288	0.244248
AEBP1|CTSL	1.21679	0.999684	1.48105	0.0503697	0.129042
AEBP1|CXCL10	1.25465	1.03122	1.52649	0.0233757	0.0738949
AEBP1|CXCL11	1.52945	1.15629	2.02302	0.00290508	0.0161105
AEBP1|CXCL12	1.38703	1.01936	1.8873	0.037341	0.103795
AEBP1|CXCL5	1.02141	0.829589	1.25758	0.841811	0.906094
AEBP1|CXCL9	1.55079	1.24501	1.93167	9.0161e-05	0.00129832
AEBP1|CXCR4	1.05761	0.872642	1.28178	0.567961	0.705853
AEBP1|CYBRD1	0.769761	0.626142	0.946323	0.013006	0.0479605
AEBP1|CYR61	1.05312	0.831836	1.33327	0.66715	0.784154
AEBP1|DAPK1	1.04484	0.794737	1.37366	0.75334	0.847004
AEBP1|DDR2	1.08826	0.81714	1.44934	0.562871	0.701932
AEBP1|DKK3	1.54086	1.25871	1.88626	2.79363e-05	0.000561211
AEBP1|DPYSL3	0.959959	0.740681	1.24415	0.757428	0.849565
AEBP1|EFEMP1	0.933742	0.773429	1.12728	0.475651	0.631091
AEBP1|EMP3	1.19038	0.934955	1.51557	0.157309	0.294546
AEBP1|ENPP2	1.18778	0.960267	1.46919	0.112686	0.231184
AEBP1|FAM26F	1.24469	0.925346	1.67424	0.147886	0.282196
AEBP1|FBLN1	1.06027	0.831814	1.35146	0.636458	0.761041
AEBP1|FBN1	0.882984	0.725987	1.07393	0.212809	0.363138
AEBP1|FCER1G	1.25809	1.02969	1.53714	0.0246882	0.0770063
AEBP1|FERMT2	0.691903	0.57053	0.839097	0.000182125	0.00217189
AEBP1|FGL2	1.25377	1.02057	1.54026	0.0312518	0.091274
AEBP1|GEM	0.963219	0.801282	1.15788	0.689866	0.801258
AEBP1|GNB4	0.974668	0.731829	1.29809	0.860689	0.918903
AEBP1|GPNMB	1.12994	0.893321	1.42924	0.308197	0.470586
AEBP1|GPX3	1.01429	0.809017	1.27165	0.902112	0.942741
AEBP1|GREM1	0.879129	0.720929	1.07204	0.203125	0.35089
AEBP1|GUCY1A3	0.923431	0.71013	1.2008	0.552213	0.693154
AEBP1|HCLS1	1.12283	0.847007	1.48848	0.420529	0.580855
AEBP1|HEG1	0.937814	0.768863	1.14389	0.526415	0.672761
AEBP1|HLA-DPB1	1.6569	1.30117	2.10987	4.22184e-05	0.00076184
AEBP1|HLA-DQA1	1.35427	1.12145	1.63541	0.00162739	0.0106099
AEBP1|HOPX	0.843652	0.640422	1.11137	0.226651	0.379803
AEBP1|HTRA1	0.867338	0.718575	1.0469	0.138191	0.268532
AEBP1|IFI16	1.2147	1.01085	1.45966	0.0379748	0.105042
AEBP1|IFIT1	1.28204	0.929952	1.76742	0.129356	0.25604
AEBP1|IGFBP5	1.26087	0.96455	1.64823	0.0899047	0.196933
AEBP1|IL1R1	0.932357	0.75174	1.15637	0.523783	0.670435
AEBP1|IL1RN	1.10092	0.881035	1.37569	0.397672	0.559333
AEBP1|INHBA	0.971368	0.798598	1.18151	0.771263	0.859087
AEBP1|ITGB2	1.14759	0.877913	1.50011	0.313804	0.476382
AEBP1|KCTD12	1.16929	0.972981	1.40521	0.0953433	0.205351
AEBP1|LY6G6D	1.23832	1.01849	1.50559	0.0320594	0.0930201
AEBP1|MAF	0.923368	0.737145	1.15664	0.487836	0.640691
AEBP1|MAFB	1.13535	0.938115	1.37406	0.192293	0.337833
AEBP1|MDFIC	1.17601	0.898006	1.54007	0.238725	0.394033
AEBP1|MGP	0.76465	0.614279	0.95183	0.0163118	0.0567322
AEBP1|MMP1	1.17415	0.972489	1.41762	0.0949574	0.204759
AEBP1|MMP9	1.46297	1.21023	1.76849	8.43158e-05	0.00123563
AEBP1|MPEG1	1.17477	0.932803	1.47949	0.171059	0.311615
AEBP1|MRC1	0.82336	0.638217	1.06221	0.134766	0.263781
AEBP1|MS4A7	1.13105	0.84307	1.51739	0.411437	0.572311
AEBP1|MSN	1.40412	1.09285	1.80404	0.0079468	0.0333556
AEBP1|MXRA5	1.53163	1.16908	2.0066	0.00197812	0.0121988
AEBP1|MYH10	1.10817	0.893457	1.37447	0.34994	0.513522
AEBP1|MYH11	1.05429	0.857688	1.29596	0.615607	0.745151
AEBP1|MYL9	0.991998	0.823651	1.19475	0.932521	0.960726
AEBP1|NID2	1.01763	0.778416	1.33036	0.898289	0.94047
AEBP1|NR3C1	1.05465	0.846063	1.31466	0.636053	0.760747
AEBP1|NXN	0.941891	0.742419	1.19496	0.621978	0.75002
AEBP1|PCOLCE	1.11862	0.923179	1.35544	0.252569	0.409729
AEBP1|PDGFC	0.892604	0.729292	1.09249	0.270469	0.429686
AEBP1|PDLIM3	0.826677	0.636801	1.07317	0.152831	0.288821
AEBP1|PECAM1	1.15848	0.963575	1.39281	0.11754	0.238622
AEBP1|PMP22	1.41078	1.10528	1.80072	0.00571211	0.0262992
AEBP1|PTPRC	1.30803	1.04152	1.64274	0.0208904	0.0681251
AEBP1|PTRF	1.02569	0.853548	1.23256	0.78666	0.869523
AEBP1|PXDN	0.984426	0.818946	1.18334	0.867243	0.923183
AEBP1|QKI	0.848054	0.686716	1.0473	0.125832	0.250827
AEBP1|RAB31	1.41166	1.10027	1.81117	0.00669856	0.0294427
AEBP1|RFTN1	1.14057	0.931122	1.39714	0.20388	0.351915
AEBP1|RGS1	0.995093	0.813455	1.21729	0.96185	0.977862
AEBP1|RGS2	0.924287	0.760968	1.12266	0.427395	0.5867
AEBP1|S100A8	0.972661	0.808949	1.1695	0.768156	0.857062
AEBP1|SDC2	0.772919	0.625166	0.955592	0.0173311	0.0593125
AEBP1|SERPINE1	0.799053	0.614467	1.03909	0.0941573	0.203602
AEBP1|SERPINF1	1.40165	1.12079	1.75289	0.00308183	0.0167798
AEBP1|SERPING1	1.06138	0.847283	1.32958	0.604278	0.73579
AEBP1|SFRP2	0.741033	0.616514	0.8907	0.00140732	0.00953293
AEBP1|SLC2A3	0.885902	0.718125	1.09288	0.258095	0.41557
AEBP1|SPARCL1	1.02682	0.822388	1.28206	0.815273	0.889125
AEBP1|SPON1	0.978159	0.805954	1.18716	0.823137	0.894159
AEBP1|SPP1	0.695104	0.55756	0.866579	0.00122542	0.00866369
AEBP1|SYNM	0.875059	0.670614	1.14183	0.325588	0.488504
AEBP1|SYNPO2	0.828619	0.676381	1.01512	0.0695177	0.163139
AEBP1|THBS1	0.900882	0.746327	1.08744	0.277039	0.436647
AEBP1|THBS2	0.848825	0.692531	1.04039	0.114431	0.233823
AEBP1|TIMP3	1.13957	0.859508	1.5109	0.363922	0.526777
AEBP1|TMEM47	0.913763	0.708271	1.17888	0.48777	0.640675
AEBP1|TNC	0.882058	0.733097	1.06129	0.183611	0.327774
AEBP1|TNS1	0.815339	0.678552	0.9797	0.029343	0.087253
AEBP1|TRIB2	0.980199	0.737488	1.30279	0.890414	0.935454
AEBP1|TRIM22	1.37589	1.13995	1.66067	0.000885319	0.00681793
AEBP1|TUBB6	0.951022	0.781339	1.15755	0.616495	0.745698
AEBP1|TYROBP	1.03911	0.849065	1.2717	0.709674	0.81658
AEBP1|WWTR1	0.866979	0.713788	1.05305	0.150177	0.285407
AHNAK2|AKAP12	1.04266	0.828539	1.31211	0.721709	0.825391
AHNAK2|AKT3	1.26922	1.05251	1.53056	0.0125723	0.0467022
AHNAK2|ALOX5	1.46169	1.20335	1.77549	0.000130514	0.00169646
AHNAK2|ALOX5AP	1.82175	1.44901	2.29038	2.81598e-07	2.44317e-05
AHNAK2|AMOTL1	1.37631	1.14541	1.65377	0.000652252	0.00550928
AHNAK2|ANGPTL2	1.62032	1.29557	2.02648	2.34689e-05	0.000499988
AHNAK2|AOC3	1.2877	1.06823	1.55225	0.00799384	0.0334913
AHNAK2|AQP9	1.08816	0.900945	1.31428	0.380441	0.542362
AHNAK2|ARL4C	1.16379	0.902091	1.50142	0.243157	0.399172
AHNAK2|ARMCX1	1.24283	1.02322	1.50957	0.0284263	0.0853436
AHNAK2|ASPN	1.01899	0.81804	1.2693	0.866695	0.922829
AHNAK2|AXL	1.65956	1.36485	2.01791	3.81134e-07	3.01209e-05
AHNAK2|BASP1	1.54062	1.19043	1.99384	0.00102034	0.00757535
AHNAK2|BCAT1	1.24276	1.0342	1.49338	0.0204095	0.0669949
AHNAK2|BCL2A1	1.16219	0.959425	1.40782	0.124407	0.248648
AHNAK2|BGN	1.44568	1.13817	1.83626	0.00252265	0.014507
AHNAK2|BICC1	1.42465	1.12772	1.79976	0.00299847	0.0164457
AHNAK2|C10orf10	1.33661	1.08445	1.6474	0.00652759	0.0289115
AHNAK2|C10orf99	1.57422	1.27916	1.93734	1.82865e-05	0.000420042
AHNAK2|C1orf162	1.21659	0.99455	1.48821	0.0565447	0.1404
AHNAK2|C1QA	1.6469	1.32693	2.04403	6.00063e-06	0.000192615
AHNAK2|C1QB	1.47881	1.20887	1.80902	0.000142021	0.00180703
AHNAK2|C1QC	1.48525	1.1421	1.93151	0.00316497	0.0170848
AHNAK2|C3AR1	1.53002	1.25798	1.86088	2.06554e-05	0.000460107
AHNAK2|C5AR1	1.11446	0.926245	1.34092	0.250887	0.407833
AHNAK2|C7	1.08891	0.815648	1.45372	0.563424	0.702366
AHNAK2|CCDC80	1.49871	1.24598	1.8027	1.75575e-05	0.000407396
AHNAK2|CCL18	1.43296	1.13186	1.81415	0.00279728	0.0156431
AHNAK2|CCL2	1.29408	1.04996	1.59496	0.0156482	0.0549489
AHNAK2|CCL21	1.45261	1.19908	1.75975	0.000136112	0.00175065
AHNAK2|CCL3	1.29634	1.07846	1.55826	0.00570241	0.026286
AHNAK2|CCL4	1.48998	1.23143	1.80281	4.11675e-05	0.000746251
AHNAK2|CCL8	1.20747	0.986147	1.47847	0.0680105	0.160588
AHNAK2|CD109	1.00121	0.814315	1.23101	0.990818	0.99504
AHNAK2|CD14	1.60223	1.2628	2.03289	0.000104026	0.00144156
AHNAK2|CD163	1.39436	1.14484	1.69826	0.000951053	0.00719986
AHNAK2|CD53	1.7521	1.34722	2.27867	2.87732e-05	0.000570839
AHNAK2|CD86	1.32384	1.06884	1.63968	0.0101747	0.0400204
AHNAK2|CD93	1.63612	1.28503	2.08313	6.47258e-05	0.00102766
AHNAK2|CECR1	1.65151	1.36663	1.99578	2.06645e-07	2.0618e-05
AHNAK2|CFH	1.3622	1.1312	1.64036	0.00111305	0.00808065
AHNAK2|CHI3L1	1.43262	1.18509	1.73185	0.000203444	0.00234892
AHNAK2|CHRDL1	1.07699	0.853319	1.35928	0.53233	0.677752
AHNAK2|CHST11	1.35165	1.11753	1.63482	0.00190256	0.0118716
AHNAK2|CHST15	1.2454	1.02905	1.50722	0.0241871	0.0758294
AHNAK2|CLEC2B	1.53281	1.25128	1.87767	3.70703e-05	0.000690806
AHNAK2|CLEC7A	1.37059	1.12979	1.66271	0.00138432	0.009428
AHNAK2|CLIC2	1.67196	1.18424	2.36054	0.00349005	0.0183636
AHNAK2|CLMP	1.22176	0.975882	1.5296	0.0806331	0.18176
AHNAK2|CMTM3	1.54996	1.27262	1.88775	1.3214e-05	0.000337338
AHNAK2|CNN1	1.37406	1.13185	1.66811	0.0013194	0.00909978
AHNAK2|COL10A1	1.0299	0.855004	1.24056	0.756384	0.848872
AHNAK2|COL11A1	1.14514	0.934757	1.40288	0.19069	0.335779
AHNAK2|COL14A1	1.25249	1.03228	1.51968	0.0224919	0.0717871
AHNAK2|COL8A1	1.00098	0.813867	1.23112	0.992567	0.996019
AHNAK2|COLEC12	1.09338	0.87054	1.37326	0.442655	0.601064
AHNAK2|COMP	0.826057	0.667037	1.02299	0.0798337	0.180553
AHNAK2|CPA3	1.49675	1.24514	1.7992	1.74875e-05	0.000406558
AHNAK2|CRISPLD2	1.49337	1.18896	1.87573	0.000564669	0.00495295
AHNAK2|CRYAB	1.27338	1.05965	1.53021	0.00993688	0.0393174
AHNAK2|CSF2RB	1.51116	1.25151	1.82467	1.76751e-05	0.000409727
AHNAK2|CXCL10	1.46837	1.20807	1.78475	0.000114019	0.00153907
AHNAK2|CXCL11	1.60534	1.31798	1.95534	2.55463e-06	0.000109239
AHNAK2|CXCL12	1.25466	1.03923	1.51473	0.0182563	0.0616421
AHNAK2|CXCL13	1.60324	1.29767	1.98076	1.21362e-05	0.000318306
AHNAK2|CXCL5	1.04965	0.873282	1.26163	0.605662	0.736838
AHNAK2|CXCL9	1.39567	1.15863	1.68119	0.000447409	0.00415419
AHNAK2|CYBB	1.48717	1.2361	1.78923	2.5919e-05	0.000532296
AHNAK2|CYBRD1	1.21904	0.977218	1.52069	0.0791423	0.179566
AHNAK2|CYP1B1	0.742672	0.578134	0.954038	0.0199026	0.0658213
AHNAK2|CYTIP	1.45859	1.19231	1.78433	0.000242315	0.00266168
AHNAK2|DACT1	1.31011	1.06774	1.60751	0.00965651	0.0384942
AHNAK2|DAPK1	1.16742	0.97157	1.40274	0.0985082	0.210201
AHNAK2|DDR2	1.43675	1.16433	1.77292	0.00072931	0.0059523
AHNAK2|DPT	1.3135	1.04436	1.65201	0.0197565	0.0654795
AHNAK2|DPYD	1.18668	0.983642	1.43163	0.0738241	0.170422
AHNAK2|DPYSL3	1.3331	1.07325	1.65586	0.00935025	0.0376241
AHNAK2|DSE	1.33943	1.11469	1.60949	0.00181728	0.0115002
AHNAK2|ECM2	0.943696	0.749881	1.18761	0.621256	0.749471
AHNAK2|EFEMP1	1.28323	1.01968	1.61492	0.0334969	0.0961771
AHNAK2|EFEMP2	1.3935	1.14059	1.70249	0.00116478	0.00837089
AHNAK2|EGR2	1.13366	0.932694	1.37794	0.207634	0.356826
AHNAK2|EMILIN1	1.38284	1.14897	1.66431	0.00060589	0.00520957
AHNAK2|EMP3	1.50829	1.2206	1.86379	0.000141203	0.00179949
AHNAK2|ENPP2	1.38122	1.13568	1.67986	0.00122099	0.00864258
AHNAK2|EVI2A	1.30189	1.06132	1.597	0.0113782	0.0433926
AHNAK2|EVI2B	1.27744	1.0628	1.53544	0.0090836	0.0368483
AHNAK2|F13A1	1.16839	0.969267	1.40843	0.102569	0.216016
AHNAK2|FABP4	0.783546	0.603485	1.01733	0.0671041	0.159049
AHNAK2|FAM129A	1.27216	1.05854	1.52889	0.0102735	0.0402735
AHNAK2|FAM26F	1.49125	1.23986	1.79361	2.21015e-05	0.000481129
AHNAK2|FAP	1.17008	0.970367	1.41091	0.0999803	0.212263
AHNAK2|FBLN1	1.4757	1.1935	1.82461	0.000326222	0.00332461
AHNAK2|FCER1G	1.7488	1.41448	2.16213	2.4258e-07	2.24113e-05
AHNAK2|FCGR1A	1.06813	0.867617	1.31499	0.534386	0.679394
AHNAK2|FCGR2A	1.36923	1.13949	1.6453	0.000798319	0.00635101
AHNAK2|FCGR2B	1.30993	1.02777	1.66957	0.0291658	0.0868013
AHNAK2|FCGR3A	1.24208	1.02102	1.511	0.0301573	0.0889125
AHNAK2|FCGR3B	1.29901	1.07441	1.57056	0.00691263	0.0301842
AHNAK2|FERMT2	1.2692	0.998026	1.61405	0.0519138	0.132034
AHNAK2|FGL2	1.68524	1.39063	2.04226	1.01795e-07	1.26116e-05
AHNAK2|FIBIN	1.28617	1.0694	1.54689	0.00753061	0.0320983
AHNAK2|FNDC1	1.29301	1.06395	1.57138	0.00979268	0.0388753
AHNAK2|FPR1	1.38226	1.15023	1.66111	0.000554986	0.00489443
AHNAK2|FPR3	1.32087	1.09837	1.58846	0.00310825	0.0168852
AHNAK2|FRMD6	1.21683	1.00543	1.47268	0.0438431	0.116587
AHNAK2|FXYD6	1.44959	1.20173	1.74858	0.000104213	0.00144331
AHNAK2|GAS1	0.960855	0.797961	1.157	0.673526	0.78859
AHNAK2|GEM	1.29093	0.994412	1.67587	0.055126	0.137994
AHNAK2|GFPT2	1.42455	1.03695	1.95703	0.0289698	0.0864227
AHNAK2|GIMAP6	1.5594	1.24908	1.94682	8.69231e-05	0.00126532
AHNAK2|GLIS2	1.27742	1.05637	1.54472	0.011548	0.0438031
AHNAK2|GLT8D2	1.41139	1.17453	1.69601	0.000236634	0.00262362
AHNAK2|GNB4	1.53246	1.25537	1.87071	2.72941e-05	0.00055248
AHNAK2|GPC6	1.38457	1.15088	1.66572	0.000560844	0.00493205
AHNAK2|GPX3	1.40909	1.15757	1.71526	0.000629627	0.00535596
AHNAK2|GREM1	1.06184	0.815168	1.38315	0.65644	0.776329
AHNAK2|GUCY1A3	1.6085	1.31813	1.96283	2.88028e-06	0.000118101
AHNAK2|GUCY1B3	1.63097	1.35086	1.96917	3.61891e-07	2.9504e-05
AHNAK2|HCK	1.56361	1.30058	1.87982	1.9682e-06	9.02883e-05
AHNAK2|HCLS1	1.76516	1.46785	2.12269	1.55663e-09	7.03303e-07
AHNAK2|HEG1	1.5735	1.25282	1.97627	9.68625e-05	0.00136563
AHNAK2|HLA-DQA1	1.66415	1.27511	2.1719	0.000177728	0.00213327
AHNAK2|HOPX	1.14329	0.927033	1.41	0.210664	0.360507
AHNAK2|HSD11B1	1.36662	1.02624	1.8199	0.0325844	0.0942123
AHNAK2|HSPB8	1.17338	0.968224	1.42201	0.102966	0.216623
AHNAK2|IFIT1	1.13594	0.942782	1.36866	0.18013	0.323319
AHNAK2|IL10RA	1.3047	1.07751	1.57978	0.00643448	0.0286341
AHNAK2|IL1R1	1.44529	1.16539	1.79243	0.000797757	0.00635076
AHNAK2|IL1RN	1.3487	1.11383	1.63309	0.00218222	0.0131467
AHNAK2|INHBA	0.909284	0.668274	1.23721	0.545025	0.687844
AHNAK2|ISLR	1.44075	1.19853	1.73191	0.000100919	0.00140828
AHNAK2|ITGAM	1.21914	0.986805	1.50618	0.0662351	0.157567
AHNAK2|ITGB2	1.64475	1.36	1.98912	2.89571e-07	2.49427e-05
AHNAK2|ITGBL1	1.17061	0.942246	1.45431	0.154828	0.29122
AHNAK2|KCTD12	1.51226	1.15454	1.98081	0.00266925	0.0151249
AHNAK2|KIF26B	1.1663	0.893745	1.52197	0.257309	0.414665
AHNAK2|LAYN	1.19525	0.893192	1.59945	0.230143	0.383694
AHNAK2|LCP2	1.54955	1.28913	1.86258	3.08149e-06	0.000124225
AHNAK2|LHFP	1.37893	1.14171	1.66542	0.000850101	0.00663511
AHNAK2|LMOD1	1.15085	0.955791	1.38572	0.138135	0.268466
AHNAK2|LOX	1.05616	0.876954	1.27199	0.564639	0.703369
AHNAK2|LOXL1	1.38543	1.1524	1.66559	0.00052134	0.0046739
AHNAK2|LY6G6D	1.20274	1.00056	1.44578	0.0493094	0.126964
AHNAK2|LY96	1.3601	1.12456	1.64498	0.00152529	0.0101189
AHNAK2|MAB21L2	1.17027	0.971666	1.40947	0.0975092	0.208776
AHNAK2|MAF	1.35254	1.09549	1.66991	0.00498575	0.0239137
AHNAK2|MAFB	1.50561	1.17345	1.93179	0.00129231	0.00897758
AHNAK2|MDFIC	1.4815	1.22218	1.79583	6.23603e-05	0.00100226
AHNAK2|MFAP5	1.10479	0.9088	1.34304	0.317233	0.479939
AHNAK2|MITF	1.21224	1.00542	1.46161	0.0437358	0.116392
AHNAK2|MMP1	1.38391	1.11353	1.71994	0.00339423	0.0179898
AHNAK2|MMP9	1.64849	1.31931	2.05982	1.09184e-05	0.000294681
AHNAK2|MNDA	1.23369	1.00513	1.51423	0.0445457	0.117893
AHNAK2|MOXD1	1.46855	1.20458	1.79037	0.000144073	0.00182153
AHNAK2|MPEG1	1.7103	1.42172	2.05745	1.25649e-08	2.98263e-06
AHNAK2|MRC1	1.24415	1.03342	1.49785	0.0210481	0.0684528
AHNAK2|MRGPRF	1.14684	0.932278	1.41079	0.194827	0.341108
AHNAK2|MS4A4A	1.37179	1.14154	1.64849	0.000746088	0.00605006
AHNAK2|MS4A7	1.33334	1.10748	1.60525	0.00238136	0.0139526
AHNAK2|MYH10	1.52334	1.23068	1.88562	0.00011027	0.00149945
AHNAK2|NCF2	1.1205	0.918256	1.36728	0.262605	0.420766
AHNAK2|NDN	1.40886	1.17243	1.69296	0.000254928	0.00275848
AHNAK2|NEXN	1.11614	0.89672	1.38926	0.325183	0.488233
AHNAK2|NID2	1.43529	1.17933	1.7468	0.000311068	0.0032038
AHNAK2|NR3C1	1.53551	1.24854	1.88844	4.84709e-05	0.000834415
AHNAK2|NRP1	1.05598	0.87882	1.26886	0.561003	0.70026
AHNAK2|NXN	1.16127	0.904046	1.49167	0.241865	0.397769
AHNAK2|OLFML2B	1.30386	1.08423	1.56799	0.00481446	0.0232574
AHNAK2|OSMR	1.48507	1.23573	1.78473	2.47629e-05	0.000516845
AHNAK2|PCDH7	1.11718	0.913063	1.36693	0.281731	0.441746
AHNAK2|PCOLCE	1.75979	1.38372	2.23806	4.07186e-06	0.000150007
AHNAK2|PDGFC	1.27598	1.01499	1.60409	0.0368524	0.102828
AHNAK2|PDGFRL	1.04365	0.771656	1.41153	0.781511	0.865991
AHNAK2|PDLIM3	1.29636	1.05871	1.58736	0.0119998	0.0451096
AHNAK2|PDPN	1.59494	1.32608	1.91831	7.18435e-07	4.6371e-05
AHNAK2|PECAM1	1.80213	1.39452	2.32887	6.73541e-06	0.00021036
AHNAK2|PLA2G7	1.50047	1.24235	1.81223	2.52039e-05	0.000523899
AHNAK2|PLN	1.1241	0.93456	1.35209	0.214372	0.364869
AHNAK2|PLXDC2	1.39322	1.15901	1.67477	0.00041341	0.0039206
AHNAK2|PLXNC1	1.30085	1.08006	1.56678	0.00557982	0.0258993
AHNAK2|PPAPDC1A	1.19065	0.937358	1.51238	0.152753	0.288762
AHNAK2|PRKCDBP	1.3811	1.14912	1.65991	0.000578478	0.00504819
AHNAK2|PRRX1	1.2136	1.00348	1.46773	0.04596	0.120583
AHNAK2|PTGIS	1.1973	0.995393	1.44015	0.0560101	0.139601
AHNAK2|PTPRC	1.57714	1.30515	1.90581	2.38769e-06	0.000103834
AHNAK2|PXDN	1.55855	1.18995	2.04134	0.00126809	0.00887882
AHNAK2|QKI	1.31483	1.0655	1.6225	0.0107309	0.0416135
AHNAK2|RASSF2	1.45475	1.19719	1.7677	0.00016301	0.00199054
AHNAK2|RFTN1	1.6739	1.33953	2.09172	5.86654e-06	0.000188564
AHNAK2|RSPO3	1.04327	0.78301	1.39004	0.772332	0.859838
AHNAK2|S100A8	1.40667	1.13999	1.73575	0.00146502	0.00983774
AHNAK2|SAMSN1	1.48004	1.22254	1.79178	5.81215e-05	0.000950724
AHNAK2|SDC2	1.42445	1.14685	1.76924	0.0013799	0.00940863
AHNAK2|SELL	1.25175	1.01195	1.54838	0.0385069	0.106085
AHNAK2|SERPINE1	1.13621	0.940147	1.37315	0.186392	0.331318
AHNAK2|SERPING1	1.45499	1.15162	1.83828	0.00167081	0.0108009
AHNAK2|SFRP2	0.869641	0.700142	1.08017	0.206684	0.355524
AHNAK2|SFRP4	1.10833	0.921917	1.33244	0.273653	0.432991
AHNAK2|SGCE	1.08673	0.869088	1.35887	0.465749	0.621985
AHNAK2|SLAMF8	1.4798	1.21173	1.80719	0.000121412	0.00160804
AHNAK2|SLC2A3	1.2779	1.03372	1.57976	0.0234197	0.0739901
AHNAK2|SLIT2	1.1063	0.89382	1.3693	0.353201	0.516661
AHNAK2|SNAI2	1.22209	1.017	1.46854	0.032374	0.0937964
AHNAK2|SPOCK1	1.11265	0.925379	1.33782	0.256283	0.413625
AHNAK2|SPON1	1.15888	0.920048	1.45971	0.21047	0.360296
AHNAK2|SPP1	0.735101	0.533262	1.01333	0.0602332	0.146806
AHNAK2|SRPX	1.15476	0.952388	1.40014	0.143269	0.275936
AHNAK2|SYNM	1.23067	1.02311	1.48035	0.0276412	0.0835735
AHNAK2|SYNPO2	1.44006	1.18184	1.75469	0.000298004	0.00310447
AHNAK2|TGFB1	1.34904	1.12208	1.62192	0.00144528	0.00973248
AHNAK2|THBS1	1.43933	1.09255	1.89617	0.00961707	0.0383817
AHNAK2|THBS2	0.90342	0.665999	1.22548	0.513819	0.662534
AHNAK2|TMEM47	1.25707	1.02475	1.54206	0.0282026	0.084895
AHNAK2|TNC	1.44092	1.15487	1.79781	0.00121525	0.00861215
AHNAK2|TNFAIP6	1.13435	0.941384	1.36688	0.185153	0.329838
AHNAK2|TNFSF13B	1.33931	1.11404	1.61014	0.00187576	0.0117676
AHNAK2|TNFSF4	1.26313	0.9334	1.70935	0.13017	0.257161
AHNAK2|TREM1	0.992015	0.81255	1.21112	0.937238	0.963099
AHNAK2|TRIB2	1.30314	1.08057	1.57155	0.00558994	0.0259261
AHNAK2|TRIM22	1.749	1.39736	2.18912	1.05281e-06	5.98829e-05
AHNAK2|TUBB6	1.49056	1.16004	1.91524	0.00180466	0.0114384
AHNAK2|TYROBP	1.58326	1.28374	1.95265	1.75139e-05	0.000406778
AHNAK2|UBE2E2	1.26221	1.04877	1.51909	0.0137466	0.0499586
AHNAK2|VCAM1	1.56423	1.29644	1.88732	3.01199e-06	0.000122246
AHNAK2|VEGFC	1.22387	0.937965	1.59692	0.136702	0.266375
AHNAK2|VSIG4	1.21331	1.00946	1.45833	0.0393737	0.107714
AHNAK2|WIPF1	1.57946	1.31349	1.89928	1.18322e-06	6.37816e-05
AHNAK2|WISP1	1.32732	1.06134	1.65995	0.0130744	0.0481409
AHNAK2|WWTR1	1.04966	0.811184	1.35825	0.712431	0.818729
AHNAK2|ZEB2	1.42278	1.04252	1.94174	0.0262569	0.0804848
AKAP12|ALOX5	1.37643	1.13755	1.66549	0.00101972	0.00757535
AKAP12|ALOX5AP	1.47052	1.21859	1.77454	5.77496e-05	0.000948364
AKAP12|AMOTL1	1.5211	1.08207	2.13825	0.0157829	0.0553024
AKAP12|ANGPTL2	1.41499	1.17408	1.70534	0.000267058	0.00286128
AKAP12|AQP9	1.30247	0.982471	1.7267	0.0662049	0.15751
AKAP12|ARL4C	1.20447	1.00026	1.45038	0.0496807	0.127695
AKAP12|ASPN	1.05385	0.875233	1.26893	0.579871	0.715273
AKAP12|AXL	1.63955	1.35081	1.99	5.65932e-07	3.8977e-05
AKAP12|BASP1	1.37886	1.11856	1.69975	0.00261611	0.0148766
AKAP12|BCAT1	1.25693	0.979738	1.61254	0.07203	0.167463
AKAP12|BCL2A1	1.24694	0.964945	1.61136	0.0915707	0.199473
AKAP12|BGN	1.37246	1.13672	1.6571	0.000992637	0.00742107
AKAP12|C10orf10	1.35851	1.12841	1.63553	0.00121287	0.00860236
AKAP12|C10orf99	1.34259	1.10153	1.63642	0.0035275	0.0185037
AKAP12|C1QA	1.27137	1.05629	1.53025	0.0111148	0.0426532
AKAP12|C1QB	1.28677	1.07077	1.54635	0.00716126	0.0309817
AKAP12|C1QC	1.39616	1.14069	1.70883	0.00120933	0.0085829
AKAP12|C1R	1.76447	1.36562	2.27981	1.40298e-05	0.000352526
AKAP12|C3	2.43276	1.92689	3.07145	7.75173e-14	1.32098e-09
AKAP12|C3AR1	1.55403	1.28674	1.87684	4.69259e-06	0.000164125
AKAP12|C5AR1	1.37421	1.041	1.81406	0.0248586	0.0773799
AKAP12|CCDC80	1.09667	0.874674	1.37501	0.423927	0.584049
AKAP12|CCL18	1.39728	1.15528	1.68999	0.000565948	0.00495872
AKAP12|CCL2	1.35168	1.12465	1.62455	0.00131763	0.00909018
AKAP12|CCL21	1.64692	1.14966	2.35924	0.00651892	0.0288864
AKAP12|CCL3	1.37155	1.11398	1.68867	0.0029106	0.0161224
AKAP12|CCL4	1.34058	1.11013	1.61887	0.00232245	0.0137385
AKAP12|CCL8	1.46392	1.08231	1.98007	0.0133885	0.0489841
AKAP12|CD14	1.51693	1.2524	1.83733	2.02695e-05	0.000453621
AKAP12|CD163	1.24424	1.03292	1.4988	0.0213896	0.0692409
AKAP12|CD53	1.7283	1.40854	2.12065	1.59075e-07	1.72059e-05
AKAP12|CD93	1.41619	1.16039	1.72837	0.000618158	0.00528469
AKAP12|CDH11	1.45504	1.11686	1.89562	0.00545398	0.0254831
AKAP12|CECR1	1.57116	1.29675	1.90364	3.96284e-06	0.00014813
AKAP12|CFH	1.39914	1.12576	1.73889	0.00246177	0.0142735
AKAP12|CHI3L1	1.50798	1.24942	1.82005	1.8661e-05	0.00042639
AKAP12|CHST11	1.28759	0.934014	1.77502	0.122781	0.246407
AKAP12|CHST15	1.40888	1.15112	1.72436	0.000883825	0.00680955
AKAP12|CLEC2B	1.67513	1.39066	2.0178	5.54606e-08	8.31255e-06
AKAP12|CLEC7A	1.63057	1.16485	2.28248	0.00438288	0.0216754
AKAP12|CMTM3	1.58014	1.30191	1.91783	3.65941e-06	0.000140655
AKAP12|CNN1	1.2031	0.994422	1.45557	0.0571169	0.141377
AKAP12|COL10A1	0.95597	0.7868	1.16151	0.650428	0.771658
AKAP12|COL11A1	1.06144	0.883341	1.27546	0.524573	0.670981
AKAP12|COL15A1	1.41404	1.1107	1.80022	0.00491995	0.0236715
AKAP12|COL5A1	1.3819	1.05892	1.80337	0.0172419	0.0591258
AKAP12|COL6A2	1.59233	1.24273	2.04027	0.000234874	0.0026111
AKAP12|COL8A1	1.09923	0.914104	1.32186	0.314653	0.477181
AKAP12|CPA3	1.59937	1.28943	1.9838	1.9295e-05	0.000438603
AKAP12|CRISPLD2	1.53707	1.27168	1.85783	8.77741e-06	0.000256322
AKAP12|CRYAB	1.19494	0.869868	1.64149	0.271608	0.430866
AKAP12|CSF2RB	1.52293	1.17504	1.97383	0.00147781	0.00989861
AKAP12|CTSL	1.44476	1.12924	1.84845	0.003425	0.0181128
AKAP12|CXCL10	1.4388	1.19651	1.73016	0.000110225	0.00149945
AKAP12|CXCL11	1.40941	1.12619	1.76385	0.00271502	0.0153262
AKAP12|CXCL12	1.42346	1.16592	1.7379	0.000525339	0.0047038
AKAP12|CXCL13	1.97593	1.48715	2.62537	2.63952e-06	0.000111287
AKAP12|CXCL5	1.1057	0.910762	1.34236	0.309927	0.472317
AKAP12|CXCL9	1.60062	1.32214	1.93775	1.41107e-06	7.25098e-05
AKAP12|CXCR4	1.3045	1.02345	1.66273	0.0317749	0.0924571
AKAP12|CYBB	1.64042	1.28388	2.09598	7.54315e-05	0.00114177
AKAP12|CYBRD1	1.34002	1.1139	1.61203	0.00190983	0.0118941
AKAP12|CYTIP	1.82605	1.3198	2.52648	0.000277933	0.00294617
AKAP12|DAPK1	1.32433	1.06327	1.64948	0.0121546	0.0455269
AKAP12|DDR2	1.49424	1.24112	1.79898	2.22408e-05	0.000482822
AKAP12|DKK3	1.60783	1.2498	2.06844	0.000219983	0.00248477
AKAP12|DPYD	1.66447	1.2117	2.28641	0.00165826	0.0107583
AKAP12|DPYSL3	1.32541	1.10197	1.59416	0.0027831	0.0155893
AKAP12|DSE	1.5729	1.20963	2.04526	0.000723902	0.0059122
AKAP12|EFEMP1	1.28317	1.05565	1.55973	0.0122871	0.0458702
AKAP12|EFEMP2	1.43493	1.18488	1.73775	0.000218645	0.00247315
AKAP12|EMILIN1	1.61281	1.15222	2.25752	0.00534024	0.0250691
AKAP12|EMP3	1.52157	1.26526	1.8298	8.20089e-06	0.000243043
AKAP12|ENPP2	1.42758	1.18385	1.72149	0.000193898	0.00227268
AKAP12|EVI2B	1.46791	1.17085	1.84035	0.000877314	0.00678237
AKAP12|F13A1	1.65299	1.24383	2.19675	0.000532826	0.00475709
AKAP12|FAM129A	1.68163	1.22411	2.31014	0.00133631	0.00918727
AKAP12|FAM26F	1.47461	1.18737	1.83135	0.000442148	0.00411388
AKAP12|FAP	1.16415	0.9434	1.43654	0.156535	0.293463
AKAP12|FBLN1	1.53795	1.2793	1.84888	4.61005e-06	0.00016293
AKAP12|FBN1	1.3976	1.09379	1.7858	0.00743183	0.0317904
AKAP12|FCER1G	1.44284	1.19975	1.73518	9.83871e-05	0.00138019
AKAP12|FCGR2A	1.38252	1.09764	1.74134	0.00593575	0.0269965
AKAP12|FCGR3A	1.31309	1.0008	1.72283	0.0493308	0.126978
AKAP12|FCGR3B	1.32691	1.015	1.73466	0.038557	0.106174
AKAP12|FERMT2	1.20894	0.990244	1.47593	0.0623685	0.150689
AKAP12|FGL2	1.63537	1.35728	1.97043	2.31168e-07	2.18854e-05
AKAP12|FIBIN	1.30859	1.01714	1.68355	0.0364214	0.101934
AKAP12|FPR1	1.38908	1.10287	1.74957	0.00524206	0.0247342
AKAP12|FPR3	1.79545	1.37093	2.35142	2.11736e-05	0.000466826
AKAP12|FRMD6	1.16757	0.929586	1.46649	0.182813	0.326811
AKAP12|FXYD6	1.36738	1.08012	1.73103	0.00930913	0.0375393
AKAP12|GAS1	0.928679	0.726802	1.18663	0.554079	0.694661
AKAP12|GEM	1.30329	1.06131	1.60045	0.0114796	0.0436557
AKAP12|GLT8D2	1.71777	1.28966	2.288	0.000216205	0.00245251
AKAP12|GNB4	1.36027	1.12834	1.63987	0.00125521	0.0088168
AKAP12|GPNMB	1.65003	1.26648	2.14975	0.000207114	0.00238044
AKAP12|GPX3	1.19468	0.992816	1.43758	0.0596174	0.145807
AKAP12|GREM1	1.1413	0.905232	1.43892	0.263633	0.421877
AKAP12|GUCY1A3	1.53731	1.27688	1.85085	5.60194e-06	0.000182757
AKAP12|GUCY1B3	1.36959	1.11952	1.67552	0.00223181	0.0133441
AKAP12|HCK	1.57725	1.24584	1.99682	0.000152821	0.00189513
AKAP12|HCLS1	1.68908	1.37679	2.0722	5.01721e-07	3.67033e-05
AKAP12|HEG1	1.44715	1.19556	1.7517	0.000148886	0.00186759
AKAP12|HLA-DQA1	1.74885	1.4107	2.16806	3.42286e-07	2.83777e-05
AKAP12|HOPX	1.09791	0.912311	1.32127	0.322838	0.485717
AKAP12|HTRA1	1.46466	1.17015	1.8333	0.000862832	0.00671478
AKAP12|IFI16	1.4653	1.19266	1.80027	0.000275525	0.00292452
AKAP12|IFIT1	1.26914	1.00353	1.60505	0.0466623	0.122024
AKAP12|IL10RA	1.87469	1.33368	2.63515	0.000297565	0.0031037
AKAP12|IL1R1	1.42778	1.18769	1.7164	0.000149985	0.00187548
AKAP12|IL1RN	1.17122	0.969966	1.41422	0.100392	0.212854
AKAP12|INHBA	1.26149	1.00436	1.58445	0.0457838	0.120273
AKAP12|ISLR	1.37378	1.0427	1.80999	0.0239969	0.075365
AKAP12|ITGB2	1.43326	1.18418	1.73473	0.000219413	0.00247951
AKAP12|KCTD12	1.32405	1.06042	1.65323	0.0132177	0.0485521
AKAP12|LCP2	1.73516	1.37485	2.1899	3.47282e-06	0.000135883
AKAP12|LHFP	1.25515	1.01697	1.54912	0.0342831	0.0977662
AKAP12|LOX	1.16913	0.891008	1.53406	0.259587	0.417383
AKAP12|LOXL1	1.31581	1.04042	1.66409	0.0219822	0.0705231
AKAP12|LY6G6D	1.25432	1.04198	1.50993	0.016641	0.0576012
AKAP12|LY96	1.44374	1.09378	1.90567	0.00951883	0.0380912
AKAP12|MAF	1.46674	1.22051	1.76264	4.40464e-05	0.000783608
AKAP12|MAFB	1.41889	1.16802	1.72365	0.000424275	0.00398575
AKAP12|MDFIC	1.52562	1.25513	1.8544	2.21385e-05	0.000481497
AKAP12|MMP1	1.23373	1.01063	1.50608	0.0390348	0.107117
AKAP12|MMP9	1.82325	1.51405	2.1956	2.379e-10	2.19106e-07
AKAP12|MNDA	1.63912	1.13791	2.3611	0.00796059	0.0334007
AKAP12|MPEG1	1.83332	1.5077	2.22928	1.2382e-09	6.05102e-07
AKAP12|MRC1	1.06738	0.87217	1.30629	0.526885	0.673219
AKAP12|MS4A4A	1.51049	1.1932	1.91216	0.000607595	0.00521113
AKAP12|MS4A7	1.4058	1.14472	1.72642	0.00115653	0.00833408
AKAP12|MYH10	1.40243	1.1667	1.6858	0.000315798	0.0032372
AKAP12|MYH11	1.71659	1.31761	2.23639	6.23637e-05	0.00100226
AKAP12|MYL9	1.56411	1.24145	1.97062	0.000147785	0.00185573
AKAP12|NDN	1.4705	1.12268	1.92608	0.00510496	0.0243077
AKAP12|NID2	1.53273	1.26906	1.85117	9.2518e-06	0.000264372
AKAP12|NR3C1	1.39711	1.16251	1.67906	0.000363281	0.00357989
AKAP12|NRP1	1.27333	0.970468	1.6707	0.0812203	0.182654
AKAP12|NXN	1.28473	1.06733	1.54642	0.00807658	0.0337908
AKAP12|OLFML2B	1.12877	0.902569	1.41165	0.288437	0.449199
AKAP12|OSMR	1.56591	1.17296	2.09051	0.00234932	0.0138461
AKAP12|PCOLCE	1.61645	1.33243	1.96101	1.10989e-06	6.14791e-05
AKAP12|PDGFC	1.34546	1.11351	1.62573	0.00211484	0.0128435
AKAP12|PDLIM3	1.43039	1.18216	1.73074	0.000232552	0.0025937
AKAP12|PDPN	1.79109	1.3478	2.38018	5.88731e-05	0.000960337
AKAP12|PECAM1	1.4692	1.18674	1.81889	0.000412979	0.00391806
AKAP12|PLA2G7	1.41225	1.09468	1.82196	0.0079063	0.0332264
AKAP12|PLN	0.800289	0.614353	1.0425	0.0986498	0.210447
AKAP12|PLXDC2	1.52929	1.16095	2.01451	0.00251619	0.0144838
AKAP12|PLXNC1	1.67029	1.22392	2.27946	0.00122237	0.00864981
AKAP12|PRKCDBP	1.46168	1.1	1.94228	0.00886865	0.0362386
AKAP12|PRRX1	1.42056	1.14907	1.7562	0.00117883	0.00843419
AKAP12|PTGIS	1.19547	0.937941	1.52371	0.149196	0.284175
AKAP12|PTPRC	1.62694	1.34282	1.97116	6.68778e-07	4.41305e-05
AKAP12|PTRF	1.3708	1.09603	1.71444	0.00572046	0.026314
AKAP12|PXDN	1.28211	1.03692	1.58528	0.0217465	0.0699587
AKAP12|QKI	1.39669	1.16195	1.67885	0.000372624	0.00364372
AKAP12|RFTN1	1.85546	1.53907	2.23689	9.14916e-11	1.15308e-07
AKAP12|RGS1	1.27056	0.995546	1.62154	0.0543423	0.136431
AKAP12|RGS2	1.34482	1.05882	1.70807	0.015162	0.0537244
AKAP12|S100A8	1.16708	0.968769	1.40597	0.103942	0.218064
AKAP12|SAMSN1	1.58211	1.21874	2.05382	0.000569358	0.00498495
AKAP12|SDC2	1.35321	1.12377	1.62948	0.0014176	0.00959195
AKAP12|SERPINE1	1.08493	0.896601	1.31282	0.402045	0.563498
AKAP12|SERPING1	1.35202	1.12047	1.63142	0.00165108	0.0107233
AKAP12|SFRP2	0.936444	0.776776	1.12893	0.491158	0.6435
AKAP12|SFRP4	1.04736	0.842473	1.30208	0.676954	0.791327
AKAP12|SLAMF8	1.64232	1.1632	2.31879	0.00481776	0.0232687
AKAP12|SLC2A3	1.24428	1.03534	1.49538	0.0197904	0.0655735
AKAP12|SNAI2	1.62918	1.2589	2.10837	0.000207168	0.00238044
AKAP12|SPOCK1	1.01763	0.781221	1.32558	0.896904	0.939616
AKAP12|SPON1	1.10916	0.922432	1.33368	0.27068	0.429935
AKAP12|SPP1	0.991257	0.786983	1.24855	0.940547	0.96534
AKAP12|SRPX	1.26015	0.914121	1.73717	0.158024	0.295305
AKAP12|SYNM	0.885331	0.70676	1.10902	0.289294	0.450038
AKAP12|SYNPO2	1.11794	0.930312	1.3434	0.234303	0.388523
AKAP12|TGFB1	1.30697	1.04429	1.63573	0.0193594	0.0644935
AKAP12|THBS1	1.22296	0.968094	1.54491	0.0914088	0.199224
AKAP12|THBS2	1.37415	1.11011	1.70099	0.00350582	0.0184304
AKAP12|TMEM47	1.30328	1.08164	1.57035	0.00535101	0.0251
AKAP12|TNC	1.10841	0.915298	1.34228	0.291964	0.452779
AKAP12|TNFAIP6	1.3234	1.00237	1.74724	0.0480805	0.124752
AKAP12|TNFSF13B	1.47335	1.18111	1.83791	0.000591165	0.00513826
AKAP12|TNS1	1.54889	1.2246	1.95904	0.000261784	0.00281738
AKAP12|TREM1	1.23357	0.900975	1.68893	0.190379	0.335526
AKAP12|TRIB2	1.34305	1.09205	1.65174	0.00520261	0.0246209
AKAP12|TRIM22	1.52071	1.2597	1.83579	1.28239e-05	0.000330551
AKAP12|TUBB6	1.1905	0.975518	1.45286	0.0861554	0.191096
AKAP12|TYROBP	1.35688	1.12916	1.63052	0.00113035	0.0081849
AKAP12|UBE2E2	1.52218	1.10428	2.09822	0.010296	0.0403322
AKAP12|VCAM1	1.55287	1.26977	1.89908	1.82073e-05	0.000419222
AKAP12|VSIG4	1.37303	1.06431	1.77131	0.0147034	0.052472
AKAP12|WIPF1	1.76294	1.3939	2.22968	2.23099e-06	9.8932e-05
AKAP12|WWTR1	1.31494	1.07584	1.60719	0.00749851	0.0319873
AKT3|ALOX5	1.5172	1.20778	1.90588	0.000340675	0.00343342
AKT3|AMOTL1	1.16201	0.93942	1.43734	0.166369	0.30584
AKT3|AOC3	0.825892	0.687002	0.99286	0.0417268	0.112491
AKT3|AQP9	1.00042	0.830772	1.20472	0.996428	0.997835
AKT3|ARMCX1	1.02566	0.844381	1.24585	0.798476	0.877478
AKT3|ASPN	0.937764	0.708887	1.24054	0.652634	0.773432
AKT3|BCAT1	0.992902	0.821924	1.19945	0.941113	0.965631
AKT3|BCL2A1	1.06865	0.885477	1.28973	0.488851	0.641497
AKT3|BICC1	1.19316	0.909389	1.56548	0.202483	0.350203
AKT3|C10orf99	1.28234	1.01914	1.61351	0.0338598	0.0969054
AKT3|C1orf162	1.1743	0.962365	1.4329	0.113605	0.232433
AKT3|C5AR1	0.938067	0.780338	1.12768	0.496079	0.647645
AKT3|C7	0.909814	0.694695	1.19155	0.492276	0.644409
AKT3|CCDC80	1.27981	1.04106	1.57332	0.0191834	0.064032
AKT3|CCL21	1.53819	1.26989	1.86318	1.06705e-05	0.000289701
AKT3|CCL3	0.988783	0.813762	1.20145	0.909636	0.947585
AKT3|CCL4	1.33041	1.05311	1.68073	0.01667	0.0576851
AKT3|CCL8	1.01106	0.831248	1.22977	0.912325	0.949147
AKT3|CD109	0.713774	0.58625	0.869037	0.000785683	0.00628179
AKT3|CD163	1.41626	1.08712	1.84505	0.00990927	0.0392275
AKT3|CD86	1.31235	1.04494	1.64818	0.0193813	0.0645488
AKT3|CECR1	1.82891	1.44884	2.30869	3.7884e-07	3.01209e-05
AKT3|CFH	1.18961	0.941761	1.50269	0.14523	0.278496
AKT3|CHI3L1	1.38139	1.125	1.6962	0.00203954	0.012494
AKT3|CHRDL1	1.06754	0.842355	1.35292	0.588725	0.722695
AKT3|CHST11	1.31057	1.08876	1.57758	0.00425217	0.0212219
AKT3|CLEC7A	1.41016	1.16705	1.70393	0.000370895	0.00363547
AKT3|CLMP	0.998249	0.79688	1.2505	0.987835	0.993144
AKT3|CNN1	1.26212	0.982308	1.62164	0.0687014	0.161715
AKT3|COL10A1	0.916922	0.754665	1.11406	0.382723	0.544479
AKT3|COL11A1	1.00495	0.801573	1.25993	0.96586	0.980541
AKT3|COL14A1	1.30211	1.0716	1.58221	0.0079154	0.0332465
AKT3|COL8A1	0.83909	0.648389	1.08588	0.182322	0.326299
AKT3|COLEC12	0.674242	0.54758	0.830203	0.000205022	0.00236486
AKT3|COMP	0.740202	0.606719	0.903053	0.00302651	0.0165614
AKT3|CPA3	1.35782	1.1263	1.63693	0.00134132	0.00920847
AKT3|CRYAB	0.959215	0.791344	1.1627	0.6714	0.787213
AKT3|CSF2RB	1.65574	1.37518	1.99353	1.01989e-07	1.26116e-05
AKT3|CXCL10	1.49772	1.21137	1.85177	0.000190668	0.00224415
AKT3|CXCL11	1.49106	1.22967	1.808	4.85633e-05	0.000834815
AKT3|CXCL12	1.46161	1.17314	1.821	0.000715525	0.0058678
AKT3|CXCL13	1.75641	1.4248	2.1652	1.31917e-07	1.54092e-05
AKT3|CXCL5	1.01194	0.841584	1.21677	0.899601	0.94135
AKT3|CXCL9	1.46768	1.21202	1.77727	8.52893e-05	0.00124552
AKT3|CYBB	1.30742	1.08588	1.57417	0.00465977	0.0226748
AKT3|CYP1B1	0.588341	0.473658	0.73079	1.62643e-06	7.94827e-05
AKT3|CYTIP	1.36442	1.12292	1.65785	0.00176956	0.0112756
AKT3|DACT1	1.14811	0.934017	1.41127	0.189625	0.334697
AKT3|DAPK1	0.929394	0.764427	1.12996	0.462683	0.618789
AKT3|DPT	1.07268	0.85414	1.34715	0.546096	0.688648
AKT3|DPYD	1.12274	0.93398	1.34965	0.217684	0.368725
AKT3|DSE	1.12946	0.924876	1.37929	0.23248	0.386312
AKT3|EGR2	0.921767	0.764655	1.11116	0.392872	0.554864
AKT3|EMILIN1	1.21491	1.00843	1.46366	0.0405298	0.110048
AKT3|ENPP2	1.49049	1.15167	1.92899	0.00241997	0.0140994
AKT3|EVI2A	1.22618	0.996989	1.50806	0.0534337	0.134688
AKT3|EVI2B	1.33779	1.11118	1.61063	0.00211758	0.0128536
AKT3|F13A1	1.02311	0.851418	1.22942	0.807426	0.883788
AKT3|FABP4	0.685856	0.537391	0.875338	0.00244772	0.0142127
AKT3|FAM129A	1.03491	0.85686	1.24997	0.721639	0.825351
AKT3|FAM26F	1.46711	1.22067	1.7633	4.40389e-05	0.000783608
AKT3|FAP	0.956465	0.77419	1.18166	0.679884	0.793358
AKT3|FCGR1A	0.963392	0.777275	1.19408	0.733472	0.833707
AKT3|FCGR2A	1.31959	1.09238	1.59406	0.00402206	0.0203826
AKT3|FCGR2B	1.0476	0.830091	1.32209	0.695348	0.805047
AKT3|FCGR3A	1.07784	0.893078	1.30082	0.434631	0.593436
AKT3|FCGR3B	1.21587	1.00988	1.46389	0.0390427	0.107117
AKT3|FGL2	1.62208	1.27995	2.05567	6.27945e-05	0.0010085
AKT3|FIBIN	1.16441	0.951454	1.42504	0.139657	0.270766
AKT3|FNDC1	0.975114	0.810963	1.17249	0.78873	0.87088
AKT3|FPR1	1.30252	1.07834	1.57332	0.00609665	0.027559
AKT3|FPR3	1.37439	1.14305	1.65255	0.000720133	0.00588945
AKT3|FRMD6	0.899824	0.689591	1.17415	0.436882	0.595362
AKT3|FXYD6	1.23628	0.968664	1.57783	0.0883497	0.194443
AKT3|GAS1	0.812617	0.675956	0.976908	0.027199	0.0825902
AKT3|GIMAP6	1.38374	1.10181	1.73781	0.00520646	0.0246319
AKT3|GLIS2	1.13663	0.944109	1.3684	0.1762	0.318436
AKT3|GLT8D2	1.52874	1.2423	1.88123	6.08592e-05	0.000985656
AKT3|GPC6	1.15362	0.954255	1.39465	0.139875	0.270985
AKT3|GPX3	1.42851	1.11325	1.83305	0.00505968	0.0241545
AKT3|HCK	1.58084	1.30983	1.90793	1.81606e-06	8.59133e-05
AKT3|HCLS1	1.77171	1.43196	2.19207	1.39985e-07	1.58117e-05
AKT3|HOPX	1.11574	0.862224	1.44379	0.404983	0.566026
AKT3|HSD11B1	1.21224	0.882433	1.66532	0.23484	0.389195
AKT3|HSPB8	1.02078	0.832125	1.25221	0.843597	0.907166
AKT3|IFIT1	0.899919	0.7489	1.08139	0.260549	0.418352
AKT3|IL10RA	1.38639	1.14684	1.67598	0.000736722	0.00599237
AKT3|IL1RN	1.18425	0.957293	1.46502	0.119259	0.241064
AKT3|ISLR	0.977248	0.807296	1.18298	0.81335	0.887554
AKT3|ITGAM	1.13505	0.916435	1.40583	0.245833	0.401992
AKT3|ITGB2	1.78416	1.38839	2.29275	6.06004e-06	0.000193743
AKT3|ITGBL1	0.918516	0.741991	1.13704	0.435064	0.593824
AKT3|KIF26B	0.963185	0.749793	1.23731	0.769103	0.857729
AKT3|LCP2	1.70943	1.41959	2.05844	1.54782e-08	3.32134e-06
AKT3|LMOD1	0.989147	0.822356	1.18977	0.907801	0.946511
AKT3|LOX	0.831532	0.69156	0.999835	0.0497958	0.127903
AKT3|LOXL1	1.24	1.01273	1.51827	0.0373053	0.103729
AKT3|LY6G6D	1.26582	1.05245	1.52245	0.0123253	0.0459792
AKT3|LY96	1.05196	0.875382	1.26415	0.588985	0.722843
AKT3|MAB21L2	0.834612	0.694249	1.00335	0.054314	0.136403
AKT3|MFAP5	1.01336	0.838747	1.22432	0.890621	0.935481
AKT3|MITF	0.945731	0.786128	1.13774	0.554086	0.694661
AKT3|MMP1	1.23986	0.970345	1.58422	0.0855711	0.190042
AKT3|MNDA	1.2341	1.00746	1.51173	0.0421821	0.113315
AKT3|MOXD1	1.64418	1.33287	2.0282	3.43485e-06	0.000135477
AKT3|MPEG1	1.86328	1.50928	2.30031	7.0837e-09	2.06861e-06
AKT3|MRC1	1.08325	0.879788	1.33376	0.451242	0.608724
AKT3|MRGPRF	0.941789	0.761777	1.16434	0.579487	0.714983
AKT3|MS4A4A	1.20489	0.997411	1.45552	0.0532266	0.134433
AKT3|MS4A7	1.4378	1.15761	1.7858	0.00102578	0.00760473
AKT3|NCF2	1.19522	0.982051	1.45465	0.0751984	0.172631
AKT3|NDN	1.196	0.970904	1.47329	0.0924896	0.200901
AKT3|NEXN	1.07428	0.862437	1.33817	0.522575	0.669534
AKT3|NRP1	0.905562	0.742428	1.10454	0.327655	0.490605
AKT3|OLFML2B	1.16878	0.942362	1.4496	0.155724	0.292463
AKT3|OSMR	1.25582	1.01458	1.55442	0.0363525	0.101801
AKT3|PCDH7	0.833812	0.691532	1.00536	0.0569205	0.141055
AKT3|PDGFRL	0.947459	0.704338	1.2745	0.721287	0.825185
AKT3|PDPN	1.58187	1.30957	1.9108	1.95477e-06	9.008e-05
AKT3|PLA2G7	1.25638	1.04539	1.50996	0.0149647	0.0532143
AKT3|PLN	0.801267	0.666743	0.962932	0.0181386	0.0613745
AKT3|PLXDC2	1.14483	0.93409	1.40312	0.192543	0.338023
AKT3|PLXNC1	1.29862	1.08019	1.56123	0.0054218	0.0253674
AKT3|PPAPDC1A	0.74828	0.610217	0.91758	0.00532764	0.0250296
AKT3|PRKCDBP	0.959148	0.788319	1.167	0.676835	0.791304
AKT3|PRRX1	1.04012	0.833101	1.29859	0.72829	0.830301
AKT3|PTGIS	1.02096	0.840518	1.24015	0.834383	0.900939
AKT3|PTPRC	1.34094	1.06035	1.69578	0.0143168	0.0514927
AKT3|RASSF2	1.55136	1.27718	1.88441	9.62083e-06	0.000270717
AKT3|RSPO3	0.932596	0.706418	1.23119	0.622434	0.750267
AKT3|S100A8	1.36744	1.05824	1.76698	0.016721	0.0578236
AKT3|SAMSN1	1.459	1.21019	1.75897	7.503e-05	0.00113857
AKT3|SELL	1.39793	1.11506	1.75256	0.00368352	0.019088
AKT3|SERPINE1	0.885673	0.698116	1.12362	0.317329	0.479993
AKT3|SFRP2	0.922494	0.737635	1.15368	0.479534	0.634065
AKT3|SFRP4	1.09364	0.909865	1.31455	0.34026	0.50346
AKT3|SGCE	0.966027	0.727081	1.2835	0.81157	0.886484
AKT3|SLAMF8	1.28806	1.06008	1.56507	0.0108662	0.0419868
AKT3|SLIT2	0.847157	0.691194	1.03831	0.110088	0.227374
AKT3|SNAI2	1.03859	0.847458	1.27284	0.71517	0.820814
AKT3|SPOCK1	0.743891	0.615635	0.898867	0.00218234	0.0131467
AKT3|SRPX	0.86958	0.723403	1.04529	0.136695	0.266375
AKT3|SYNM	1.03106	0.858002	1.23903	0.744195	0.840589
AKT3|SYNPO2	1.50871	1.15612	1.96883	0.00246059	0.0142701
AKT3|TGFB1	1.16736	0.952009	1.43144	0.136938	0.266704
AKT3|TNC	1.07373	0.811716	1.42032	0.61819	0.747165
AKT3|TNFAIP6	0.845769	0.703509	1.01679	0.0746334	0.171728
AKT3|TNFSF13B	1.38212	1.13634	1.68106	0.00119824	0.00853197
AKT3|TREM1	0.889932	0.732147	1.08172	0.241567	0.397482
AKT3|TRIB2	1.03551	0.80833	1.32654	0.782443	0.866593
AKT3|UBE2E2	1.15559	0.961572	1.38876	0.123049	0.24682
AKT3|VCAM1	1.63038	1.29681	2.04974	2.84616e-05	0.000568425
AKT3|VSIG4	1.09598	0.91114	1.31831	0.330807	0.494136
AKT3|WIPF1	1.71576	1.36319	2.15952	4.22692e-06	0.000152436
AKT3|WISP1	1.19641	0.956685	1.4962	0.11599	0.236223
ALOX5|ALOX5AP	1.05054	0.845821	1.3048	0.655728	0.77587
ALOX5|AMOTL1	0.828304	0.674904	1.01657	0.0714381	0.166536
ALOX5|ANGPTL2	0.999302	0.824866	1.21063	0.994307	0.996805
ALOX5|ANTXR1	0.777657	0.562148	1.07579	0.128823	0.255279
ALOX5|AOC3	0.676145	0.544748	0.839234	0.000385677	0.00373539
ALOX5|AQP9	1.09111	0.826457	1.44053	0.538419	0.682675
ALOX5|ARL4C	0.896786	0.732794	1.09748	0.290397	0.451278
ALOX5|ARMCX1	0.885197	0.680724	1.15109	0.362833	0.525646
ALOX5|ASPN	0.816594	0.675501	0.987159	0.0363038	0.101724
ALOX5|AXL	0.977602	0.813188	1.17526	0.809472	0.885201
ALOX5|BASP1	1.12711	0.898913	1.41323	0.299889	0.461359
ALOX5|BCAT1	0.84769	0.691318	1.03943	0.112231	0.230507
ALOX5|BCL2A1	0.903375	0.704109	1.15903	0.424171	0.584223
ALOX5|BGN	0.958198	0.785863	1.16832	0.672945	0.788296
ALOX5|C10orf10	0.909573	0.755648	1.09485	0.316352	0.478847
ALOX5|C10orf99	1.25227	1.02321	1.53262	0.0290683	0.0866404
ALOX5|C1QA	1.12589	0.921001	1.37635	0.247287	0.403512
ALOX5|C1QB	1.14098	0.943757	1.37942	0.17316	0.314246
ALOX5|C1QC	1.01149	0.788484	1.29757	0.928375	0.958406
ALOX5|C1R	1.07977	0.828949	1.40649	0.569314	0.706648
ALOX5|C3	1.15091	0.890645	1.48722	0.282571	0.442889
ALOX5|C3AR1	1.07376	0.89263	1.29165	0.450245	0.607824
ALOX5|C5AR1	0.759691	0.608483	0.948473	0.0152184	0.0538664
ALOX5|CCDC80	0.913207	0.754523	1.10527	0.351196	0.514609
ALOX5|CCL18	0.953512	0.774876	1.17333	0.652889	0.773619
ALOX5|CCL2	0.929913	0.767788	1.12627	0.457239	0.61408
ALOX5|CCL21	1.08028	0.852396	1.36909	0.522953	0.669802
ALOX5|CCL3	0.97633	0.804259	1.18522	0.808657	0.884569
ALOX5|CCL4	1.01684	0.846242	1.22183	0.85855	0.917314
ALOX5|CCL8	0.893297	0.696376	1.1459	0.374504	0.536699
ALOX5|CD109	0.708247	0.543729	0.922543	0.0105356	0.0410556
ALOX5|CD14	1.04852	0.837045	1.31341	0.680176	0.79366
ALOX5|CD163	0.936545	0.777821	1.12766	0.488989	0.641572
ALOX5|CD53	1.02002	0.772727	1.34644	0.88874	0.934731
ALOX5|CD93	1.02773	0.831327	1.27053	0.800456	0.878942
ALOX5|CDH11	0.739758	0.552787	0.989968	0.0425817	0.114056
ALOX5|CECR1	1.31794	1.09608	1.58471	0.00333082	0.0177402
ALOX5|CFH	0.976808	0.808772	1.17975	0.807513	0.883802
ALOX5|CHI3L1	1.22318	1.01774	1.47009	0.0317625	0.0924386
ALOX5|CHRDL1	0.788229	0.599546	1.03629	0.0882666	0.194303
ALOX5|CHST11	0.851921	0.64929	1.11779	0.247499	0.403775
ALOX5|CHST15	0.918182	0.763104	1.10478	0.365825	0.528584
ALOX5|CLEC2B	1.09311	0.906479	1.31816	0.351325	0.514682
ALOX5|CMTM3	0.938199	0.78054	1.1277	0.49675	0.648239
ALOX5|CNN1	0.825672	0.687165	0.992098	0.0408896	0.11085
ALOX5|COL10A1	0.797946	0.6634	0.959781	0.0165903	0.0574508
ALOX5|COL11A1	0.877284	0.727053	1.05856	0.171889	0.312628
ALOX5|COL14A1	0.776989	0.619573	0.974401	0.028928	0.086358
ALOX5|COL15A1	1.00333	0.776529	1.29637	0.979727	0.988229
ALOX5|COL5A1	0.832783	0.623877	1.11164	0.214332	0.364827
ALOX5|COL6A2	1.03518	0.801157	1.33757	0.791428	0.872619
ALOX5|COL8A1	0.866774	0.71794	1.04646	0.136887	0.266671
ALOX5|COMP	0.627607	0.492299	0.800104	0.000169914	0.00205389
ALOX5|CPA3	1.12393	0.926395	1.36358	0.23614	0.390754
ALOX5|CRISPLD2	1.00804	0.825017	1.23166	0.937575	0.963351
ALOX5|CRYAB	0.752012	0.614403	0.920443	0.00571108	0.0262992
ALOX5|CSF2RB	1.08984	0.850745	1.39614	0.495986	0.647594
ALOX5|CTHRC1	0.572839	0.401909	0.816464	0.00206002	0.0125969
ALOX5|CTSL	0.86095	0.628837	1.17874	0.350279	0.513737
ALOX5|CXCL10	1.20535	1.00194	1.45005	0.0476468	0.124003
ALOX5|CXCL11	1.3705	1.10028	1.70707	0.00490978	0.0236273
ALOX5|CXCL12	0.992084	0.823569	1.19508	0.933316	0.961131
ALOX5|CXCL13	1.4782	1.14559	1.90738	0.00265525	0.0150584
ALOX5|CXCL5	0.989717	0.819169	1.19577	0.914698	0.950708
ALOX5|CXCL9	1.23377	1.02637	1.48307	0.0252764	0.0782608
ALOX5|CYBB	1.09326	0.875381	1.36537	0.431699	0.590567
ALOX5|CYBRD1	0.949781	0.785708	1.14812	0.594386	0.727309
ALOX5|CYR61	0.841178	0.614404	1.15165	0.280575	0.440546
ALOX5|DAPK1	0.876803	0.709299	1.08387	0.224197	0.376746
ALOX5|DDR2	0.942011	0.782365	1.13423	0.528356	0.674342
ALOX5|DKK3	0.990105	0.758774	1.29196	0.941615	0.965981
ALOX5|DPT	0.993695	0.738655	1.33679	0.96666	0.981165
ALOX5|DPYD	0.963935	0.744915	1.24735	0.780007	0.864805
ALOX5|DPYSL3	0.868241	0.720276	1.0466	0.138304	0.268686
ALOX5|DSE	1.0675	0.864526	1.31812	0.543823	0.687015
ALOX5|EFEMP1	0.947412	0.775753	1.15706	0.59635	0.728911
ALOX5|EFEMP2	0.905488	0.75288	1.08903	0.291751	0.452683
ALOX5|EGR2	0.798348	0.617837	1.0316	0.0850545	0.189303
ALOX5|EMILIN1	0.808874	0.65623	0.997025	0.0468238	0.122371
ALOX5|EMP3	1.01098	0.836799	1.22141	0.909895	0.947773
ALOX5|ENPP2	1.07891	0.897192	1.29743	0.419608	0.579967
ALOX5|EVI2B	1.09661	0.88106	1.36491	0.408837	0.569928
ALOX5|F13A1	0.895269	0.721863	1.11033	0.313851	0.47641
ALOX5|FAM129A	0.818921	0.654848	1.0241	0.0799139	0.180683
ALOX5|FAM26F	1.06719	0.869985	1.30909	0.53274	0.677945
ALOX5|FAP	0.861659	0.714816	1.03867	0.118295	0.239795
ALOX5|FBLN1	1.0549	0.874665	1.27226	0.57612	0.712299
ALOX5|FBN1	0.719761	0.559565	0.925818	0.0104667	0.0408734
ALOX5|FCER1G	1.12962	0.924864	1.37972	0.232288	0.386142
ALOX5|FCGR2A	1.06312	0.860995	1.3127	0.569418	0.706711
ALOX5|FCGR3A	1.00286	0.782806	1.28478	0.981963	0.989483
ALOX5|FCGR3B	1.0404	0.806478	1.34217	0.760537	0.852174
ALOX5|FERMT2	0.910877	0.747906	1.10936	0.353355	0.516824
ALOX5|FGL2	1.18523	0.985182	1.4259	0.0715952	0.166772
ALOX5|FIBIN	0.945067	0.779453	1.14587	0.565446	0.704043
ALOX5|FNDC1	0.84715	0.685203	1.04737	0.125427	0.250165
ALOX5|FPR1	0.900235	0.73278	1.10596	0.316882	0.479528
ALOX5|FPR3	1.15512	0.910499	1.46547	0.234948	0.389347
ALOX5|FRMD6	0.772374	0.64195	0.929297	0.00620037	0.0278783
ALOX5|FXYD6	0.922688	0.763951	1.11441	0.403515	0.564699
ALOX5|GAS1	0.730283	0.599108	0.890179	0.00186096	0.0117085
ALOX5|GEM	0.862283	0.693352	1.07237	0.182897	0.326854
ALOX5|GLIS2	0.91942	0.713703	1.18443	0.515614	0.663847
ALOX5|GLT8D2	0.933598	0.763815	1.14112	0.502264	0.653293
ALOX5|GNB4	0.946502	0.786779	1.13865	0.559856	0.699156
ALOX5|GPC6	1.08271	0.864289	1.35632	0.489414	0.641919
ALOX5|GPNMB	0.808475	0.586526	1.11441	0.194149	0.34007
ALOX5|GPX3	0.859956	0.714595	1.03489	0.110268	0.227608
ALOX5|GREM1	0.750801	0.592447	0.95148	0.0177165	0.0602697
ALOX5|GUCY1A3	1.04804	0.871462	1.26039	0.618188	0.747165
ALOX5|GUCY1B3	1.00849	0.838672	1.2127	0.928388	0.958406
ALOX5|HCK	1.04096	0.838083	1.29294	0.716668	0.821824
ALOX5|HCLS1	1.25252	1.03896	1.50998	0.0182422	0.0616168
ALOX5|HEG1	0.989326	0.808275	1.21093	0.91712	0.95226
ALOX5|HLA-DQA1	1.10999	0.840909	1.46517	0.461305	0.617809
ALOX5|HOPX	0.927925	0.771189	1.11652	0.428109	0.587464
ALOX5|HSPB8	0.701613	0.548386	0.897653	0.00482032	0.0232763
ALOX5|HTRA1	0.871339	0.681949	1.11333	0.27071	0.429951
ALOX5|IFI16	1.00843	0.7699	1.32086	0.95139	0.971589
ALOX5|IFIT1	0.849918	0.695964	1.03793	0.110743	0.228313
ALOX5|IGFBP5	0.922822	0.676196	1.2594	0.612679	0.742508
ALOX5|IL1R1	0.918664	0.757621	1.11394	0.388306	0.550167
ALOX5|IL1RN	0.942372	0.783983	1.13276	0.527257	0.673407
ALOX5|INHBA	0.810201	0.634071	1.03525	0.092389	0.200757
ALOX5|ISLR	0.905832	0.742322	1.10536	0.330186	0.493486
ALOX5|ITGB2	1.13091	0.941118	1.35898	0.189348	0.334475
ALOX5|KCTD12	1.27548	1.00527	1.61833	0.045148	0.118992
ALOX5|LCP2	1.22193	0.983934	1.5175	0.0697666	0.163563
ALOX5|LHFP	0.921642	0.765544	1.10957	0.388781	0.550613
ALOX5|LMOD1	0.817877	0.652903	1.02454	0.0802764	0.181285
ALOX5|LOX	0.782012	0.631701	0.968088	0.0239607	0.0752773
ALOX5|LOXL1	0.859061	0.709651	1.03993	0.119148	0.240913
ALOX5|LY6G6D	1.15357	0.95943	1.387	0.128643	0.255029
ALOX5|LY96	0.925376	0.723131	1.18418	0.537641	0.682085
ALOX5|MAB21L2	0.817601	0.664631	1.00578	0.0567232	0.140676
ALOX5|MAF	1.01665	0.840216	1.23013	0.865187	0.921978
ALOX5|MAFB	1.06002	0.854087	1.31559	0.596913	0.729306
ALOX5|MDFIC	1.01325	0.843228	1.21755	0.888306	0.934623
ALOX5|MFAP5	0.749695	0.598736	0.938715	0.0120305	0.0451965
ALOX5|MGP	0.89831	0.695275	1.16063	0.412	0.572857
ALOX5|MITF	0.773929	0.612638	0.977683	0.031615	0.0920764
ALOX5|MMP1	1.14369	0.931807	1.40377	0.199024	0.346101
ALOX5|MMP9	1.30665	1.07161	1.59324	0.00820539	0.0341834
ALOX5|MOXD1	0.961795	0.726724	1.2729	0.785297	0.868738
ALOX5|MPEG1	1.46329	1.21514	1.76212	5.94166e-05	0.000967226
ALOX5|MRC1	0.905554	0.752083	1.09034	0.295056	0.455804
ALOX5|MRGPRF	0.75677	0.573244	0.999052	0.0492232	0.126796
ALOX5|MS4A4A	0.984863	0.799923	1.21256	0.885711	0.933331
ALOX5|MS4A7	0.928396	0.769269	1.12044	0.438639	0.597104
ALOX5|MXRA5	0.867366	0.644766	1.16682	0.347024	0.510564
ALOX5|MYH10	1.05554	0.872342	1.2772	0.578401	0.714224
ALOX5|MYH11	0.985824	0.76953	1.26291	0.91005	0.947892
ALOX5|MYL9	0.976059	0.781153	1.2196	0.831158	0.89897
ALOX5|NDN	0.928728	0.763584	1.12959	0.459201	0.615851
ALOX5|NEXN	0.816904	0.614801	1.08544	0.163145	0.301603
ALOX5|NID2	0.974218	0.810392	1.17116	0.780969	0.865543
ALOX5|NR3C1	1.06709	0.882354	1.29051	0.503157	0.654032
ALOX5|NRP1	0.792371	0.643173	0.976179	0.0287809	0.0860194
ALOX5|NXN	0.915692	0.753608	1.11264	0.375547	0.537651
ALOX5|OLFML2B	0.81816	0.676515	0.989462	0.0385283	0.106119
ALOX5|OSMR	0.857422	0.702646	1.04629	0.129913	0.256801
ALOX5|PCDH7	0.780452	0.616361	0.988227	0.0395613	0.108076
ALOX5|PCOLCE	1.04343	0.850585	1.28	0.683437	0.796185
ALOX5|PDGFC	0.745538	0.605865	0.917412	0.00553099	0.0257275
ALOX5|PDLIM3	0.932163	0.775263	1.12082	0.455036	0.61221
ALOX5|PDPN	1.13282	0.918559	1.39705	0.243685	0.399787
ALOX5|PECAM1	1.08795	0.8646	1.369	0.472131	0.628091
ALOX5|PLA2G7	1.10478	0.872621	1.39871	0.407715	0.568715
ALOX5|PLN	0.802077	0.651808	0.986988	0.037187	0.103537
ALOX5|PLXDC2	1.04465	0.854274	1.27746	0.67041	0.786365
ALOX5|PLXNC1	0.9967	0.767723	1.29397	0.980201	0.98844
ALOX5|PRKCDBP	0.808244	0.660088	0.989652	0.0393369	0.107665
ALOX5|PRRX1	0.887876	0.738331	1.06771	0.206318	0.355022
ALOX5|PTGIS	0.817272	0.674688	0.989989	0.0391294	0.107306
ALOX5|PTPRC	1.25191	1.04173	1.50449	0.0165757	0.0574334
ALOX5|PTRF	1.0378	0.829891	1.29779	0.744974	0.84131
ALOX5|PXDN	0.950857	0.76163	1.1871	0.656259	0.77623
ALOX5|QKI	0.929867	0.770758	1.12182	0.44761	0.605426
ALOX5|RAB31	0.864223	0.644152	1.15948	0.330476	0.493766
ALOX5|RFTN1	1.08938	0.893989	1.32747	0.39598	0.557707
ALOX5|RGS1	0.839939	0.626059	1.12689	0.244717	0.40082
ALOX5|RGS2	0.870894	0.666221	1.13845	0.311857	0.474503
ALOX5|S100A8	0.836321	0.682383	1.02499	0.0850381	0.189284
ALOX5|SAMSN1	1.10438	0.854762	1.4269	0.447556	0.605422
ALOX5|SDC2	0.935159	0.771278	1.13386	0.495253	0.646991
ALOX5|SERPINE1	0.827972	0.688916	0.995097	0.0441819	0.117214
ALOX5|SERPINF1	0.876077	0.657859	1.16668	0.365363	0.528193
ALOX5|SERPING1	1.00293	0.82184	1.22393	0.97699	0.986673
ALOX5|SFRP2	0.717645	0.591157	0.871197	0.000797131	0.00634789
ALOX5|SFRP4	0.931802	0.767706	1.13097	0.474814	0.63038
ALOX5|SLC2A3	0.922411	0.76452	1.11291	0.399144	0.560843
ALOX5|SNAI2	0.873476	0.718654	1.06165	0.174162	0.315538
ALOX5|SPARCL1	0.715715	0.515441	0.993805	0.0458179	0.120315
ALOX5|SPOCK1	0.74717	0.614513	0.908463	0.00347114	0.0182922
ALOX5|SPON1	0.875334	0.71995	1.06425	0.181746	0.325513
ALOX5|SPP1	0.596836	0.449159	0.793067	0.000372969	0.00364386
ALOX5|SRPX	0.796389	0.637828	0.994368	0.0444498	0.117704
ALOX5|SYNM	0.903704	0.73512	1.11095	0.336462	0.500152
ALOX5|SYNPO2	0.888066	0.738628	1.06774	0.206671	0.355524
ALOX5|TGFB1	0.90961	0.749663	1.10368	0.336981	0.500455
ALOX5|THBS1	0.904542	0.707936	1.15575	0.422351	0.582682
ALOX5|THBS2	0.857618	0.68159	1.07911	0.190052	0.335149
ALOX5|TIMP3	0.870857	0.649129	1.16832	0.356363	0.519827
ALOX5|TMEM47	0.851758	0.707669	1.02518	0.0897118	0.196602
ALOX5|TNC	0.90646	0.74305	1.10581	0.33289	0.496474
ALOX5|TNFAIP6	0.851258	0.688183	1.05298	0.137756	0.26797
ALOX5|TNFSF13B	1.10901	0.911523	1.3493	0.301082	0.462784
ALOX5|TNS1	0.980648	0.787878	1.22058	0.861086	0.918998
ALOX5|TRIB2	0.837775	0.694028	1.0113	0.0653278	0.155842
ALOX5|TRIM22	1.12528	0.901992	1.40385	0.295596	0.456549
ALOX5|TUBB6	0.968773	0.788954	1.18958	0.762012	0.853166
ALOX5|TYROBP	1.13201	0.931953	1.375	0.211416	0.361483
ALOX5|UBE2E2	0.77085	0.617818	0.961789	0.0211655	0.0687597
ALOX5|VCAM1	1.07769	0.895515	1.29692	0.428412	0.587714
ALOX5|VSIG4	0.722294	0.586268	0.889882	0.00224429	0.0133919
ALOX5|WIPF1	1.08567	0.895043	1.3169	0.404056	0.56517
ALOX5|WWTR1	0.824783	0.672375	1.01174	0.0646003	0.154615
ALOX5AP|ANGPTL2	0.78885	0.655695	0.949045	0.0119237	0.0449026
ALOX5AP|ANTXR1	0.98981	0.773651	1.26636	0.935064	0.961821
ALOX5AP|ARL4C	0.762644	0.633144	0.91863	0.00431929	0.0214407
ALOX5AP|ASPN	0.826275	0.687288	0.993369	0.0422783	0.113519
ALOX5AP|AXL	0.77717	0.620389	0.973572	0.0283109	0.0850926
ALOX5AP|BASP1	1.03877	0.860895	1.25339	0.69144	0.802273
ALOX5AP|BGN	0.848605	0.706235	1.01968	0.079772	0.180465
ALOX5AP|C10orf10	0.79011	0.647125	0.964688	0.0207272	0.0676942
ALOX5AP|C10orf99	1.35151	1.11694	1.63534	0.00195502	0.0121157
ALOX5AP|C1QA	0.879142	0.731589	1.05646	0.169412	0.309745
ALOX5AP|C1QB	0.846759	0.701282	1.02242	0.0837244	0.187056
ALOX5AP|C1QC	1.06006	0.868735	1.29352	0.565756	0.704319
ALOX5AP|C1R	1.19244	0.962142	1.47786	0.107949	0.224243
ALOX5AP|C3	1.1412	0.918679	1.41762	0.232665	0.386526
ALOX5AP|C3AR1	0.831861	0.649316	1.06573	0.145293	0.278514
ALOX5AP|CCL18	0.930505	0.773789	1.11896	0.444	0.602074
ALOX5AP|CCL2	0.818323	0.677159	0.988916	0.0379555	0.105012
ALOX5AP|CCL3	1.08367	0.813572	1.44344	0.582744	0.717671
ALOX5AP|CCL4	0.912785	0.7293	1.14243	0.425462	0.585254
ALOX5AP|CD14	0.958264	0.794695	1.1555	0.655279	0.775665
ALOX5AP|CD163	0.777606	0.632641	0.955789	0.0168702	0.0581843
ALOX5AP|CD53	1.58553	1.28382	1.95815	1.8707e-05	0.000427034
ALOX5AP|CD93	0.899715	0.748128	1.08202	0.261605	0.419471
ALOX5AP|CDH11	0.970974	0.787752	1.19681	0.782494	0.866598
ALOX5AP|CECR1	1.02737	0.815709	1.29396	0.818529	0.891499
ALOX5AP|CFH	0.767798	0.587272	1.00382	0.0533471	0.134594
ALOX5AP|CHI3L1	1.12347	0.915188	1.37916	0.265779	0.424261
ALOX5AP|CHST15	0.686172	0.538951	0.873609	0.00223889	0.013365
ALOX5AP|CLEC2B	0.936684	0.761167	1.15267	0.536678	0.681231
ALOX5AP|CMTM3	0.816195	0.646714	1.03009	0.0872088	0.192595
ALOX5AP|CNN1	0.792013	0.645584	0.971655	0.0253746	0.0784403
ALOX5AP|COL10A1	0.709611	0.58008	0.868066	0.000850405	0.00663532
ALOX5AP|COL11A1	0.797295	0.662268	0.959853	0.0167219	0.0578236
ALOX5AP|COL15A1	1.06139	0.857986	1.31301	0.583093	0.717916
ALOX5AP|COL5A1	0.979004	0.787183	1.21757	0.848749	0.910499
ALOX5AP|COL6A2	1.14861	0.934834	1.41127	0.187295	0.332318
ALOX5AP|COL8A1	0.79797	0.663706	0.959396	0.0163528	0.056809
ALOX5AP|CPA3	0.981793	0.764265	1.26123	0.885666	0.933331
ALOX5AP|CRISPLD2	0.883301	0.734732	1.06191	0.186621	0.331491
ALOX5AP|CTGF	1.09608	0.836922	1.4355	0.505056	0.655648
ALOX5AP|CTHRC1	0.865662	0.664555	1.12763	0.284852	0.445531
ALOX5AP|CTSL	1.24626	0.981141	1.58303	0.0712386	0.166184
ALOX5AP|CXCL10	1.41958	1.17133	1.72045	0.000353688	0.00352452
ALOX5AP|CXCL11	1.43303	1.10015	1.86665	0.0076396	0.03243
ALOX5AP|CXCL12	0.887571	0.705998	1.11584	0.307095	0.469316
ALOX5AP|CXCL5	0.985777	0.804937	1.20725	0.889814	0.935277
ALOX5AP|CXCL9	1.31233	1.06707	1.61396	0.0100263	0.039586
ALOX5AP|CXCR4	0.924155	0.725034	1.17796	0.52408	0.670637
ALOX5AP|CYBRD1	0.831181	0.690954	0.999866	0.0498343	0.127958
ALOX5AP|CYR61	0.988013	0.778818	1.2534	0.920862	0.95467
ALOX5AP|DAPK1	0.735054	0.570595	0.946913	0.0172141	0.0590556
ALOX5AP|DDR2	0.790377	0.647136	0.965323	0.0211161	0.0686272
ALOX5AP|DKK3	1.13	0.90795	1.40635	0.273571	0.432948
ALOX5AP|DPYSL3	0.849748	0.699812	1.03181	0.100215	0.212611
ALOX5AP|EFEMP1	0.971496	0.808491	1.16737	0.757633	0.849745
ALOX5AP|EFEMP2	0.739319	0.596057	0.917013	0.00599079	0.0271747
ALOX5AP|EMP3	0.867047	0.709388	1.05975	0.163543	0.302102
ALOX5AP|ENPP2	0.808015	0.661627	0.986793	0.0365881	0.102293
ALOX5AP|FAP	0.798097	0.623785	1.02112	0.072856	0.168853
ALOX5AP|FBLN1	0.977814	0.808079	1.1832	0.817594	0.890805
ALOX5AP|FBN1	0.862617	0.70826	1.05061	0.141798	0.27383
ALOX5AP|FCER1G	1.07649	0.88878	1.30384	0.450901	0.6084
ALOX5AP|FERMT2	0.800555	0.666086	0.96217	0.0177399	0.0603151
ALOX5AP|FGL2	1.19884	0.982835	1.46231	0.0735901	0.170178
ALOX5AP|FRMD6	0.588423	0.462707	0.748296	1.52934e-05	0.000370289
ALOX5AP|FXYD6	0.728865	0.563246	0.943184	0.0161848	0.0563973
ALOX5AP|GAS1	0.685136	0.534076	0.878924	0.0029252	0.0161697
ALOX5AP|GEM	0.795808	0.659398	0.960437	0.0172783	0.0592029
ALOX5AP|GNB4	0.74571	0.602464	0.923014	0.0070166	0.0304991
ALOX5AP|GPNMB	0.926136	0.707156	1.21293	0.577186	0.713063
ALOX5AP|GPX3	0.864744	0.705491	1.05995	0.161705	0.299987
ALOX5AP|GREM1	0.917907	0.752405	1.11981	0.398436	0.560079
ALOX5AP|GUCY1A3	0.929321	0.764103	1.13026	0.462994	0.619032
ALOX5AP|GUCY1B3	0.745506	0.596602	0.931575	0.00978198	0.0388512
ALOX5AP|HEG1	0.860885	0.716293	1.03466	0.110326	0.22767
ALOX5AP|HLA-DQA1	1.61743	1.30871	1.99897	8.60047e-06	0.000253006
ALOX5AP|HOPX	0.75164	0.620097	0.911088	0.00363038	0.0188903
ALOX5AP|HTRA1	0.946888	0.780959	1.14807	0.578755	0.714485
ALOX5AP|IFI16	1.15145	0.949481	1.39637	0.15182	0.287588
ALOX5AP|IFIT1	0.771402	0.602135	0.988252	0.040028	0.109083
ALOX5AP|IGFBP5	1.0032	0.772718	1.30244	0.980845	0.988732
ALOX5AP|IL1R1	0.729904	0.605307	0.880147	0.000977981	0.0073436
ALOX5AP|IL1RN	1.00428	0.808598	1.24731	0.969202	0.982496
[truncated: 21,948 more rows]

## Sheet: S7
Table S7. Coefficients of gene pairs in the Lasso model.
ID	Coefficient
ACTA2|DCN	0.179766
ADAM12|PPAPDC1A	-0.107214
ADAMTS1|PDPN	0.0298023
ADAMTS1|PLXDC2	0.0604886
ADAMTS12|GUCY1A3	0.0719159
AEBP1|FERMT2	-0.0648047
AEBP1|MXRA5	0.0592312
AHNAK2|ALOX5AP	0.00145951
AHNAK2|FNDC1	0.0500564
AKAP12|C3	0.0965868
AKAP12|DPYD	0.014012
AKAP12|F13A1	0.109261
AKAP12|PRRX1	0.10669
AKAP12|SNAI2	0.0272132
AKT3|CXCL13	0.140891
AKT3|GPX3	0.139929
ALOX5|PDGFC	-0.0327782
ALOX5|VSIG4	-0.0162019
ALOX5AP|PDLIM3	-0.022404
ANGPTL2|THBS1	-0.0595874
AOC3|SYNM	0.0559301
ARL4C|COL15A1	0.00966121
AXL|ISLR	-0.00428766
BGN|MGP	-0.0374309
C10orf10|CD93	0.0576273
C1QB|MMP9	0.0930893
C1QC|C3	0.103536
C1R|CHI3L1	0.0782028
C1R|IFI16	0.0831767
C3|COL12A1	-0.0227357
CALD1|PALLD	0.275718
CCDC80|CRYAB	-0.024292
CCDC80|IFIT1	-0.112347
CCL21|CCL3	-0.040759
CCL21|IL10RA	-0.132935
CCL21|VSIG4	-0.0961532
CCL3|FPR1	0.0147315
CCL3|LCP2	0.00913012
CCL3|MMP9	0.0744142
CCL3|RASSF2	0.125482
CCL3|S100A8	0.118136
CCL8|LCP2	0.111345
CCL8|SAMSN1	0.0605132
CD109|CFH	0.0727674
CD109|HCK	0.0460255
CD86|COLEC12	-0.0110603
CD86|FIBIN	-0.0478386
CD93|CYR61	-0.0294263
CHI3L1|MDFIC	-0.0111467
CHI3L1|MYH11	-0.0816648
CHST15|FCGR2A	0.0787668
CHST15|PDPN	0.03697
CLEC2B|FRMD6	-0.145589
CLEC2B|PDLIM3	-0.00599824
CNN1|CXCL9	0.00492657
COL14A1|CYP1B1	-0.0603218
COL15A1|COL8A1	-0.0362299
COL15A1|CYR61	-0.0128382
COL15A1|PXDN	-0.00997862
COL15A1|SPARCL1	-0.0316381
COL5A2|TIMP3	0.0923868
COLEC12|HSPB8	0.155274
COLEC12|MFAP5	0.092572
COMP|SYNM	0.0468311
CRYAB|MOXD1	0.00670393
CTGF|CYR61	-0.117403
CTHRC1|EFEMP1	0.125855
CTSK|FBN1	-0.0541789
CXCL11|SERPINE1	-0.189193
CXCL11|SLC2A3	-0.052409
CXCL12|EFEMP1	-0.105161
CXCL13|DPYD	-0.00851021
CXCL13|EVI2B	-0.0339315
CXCL13|GUCY1B3	-0.000820898
CXCL13|PLXNC1	-0.0135301
CXCL13|SERPINE1	-0.0603953
CXCR4|FGL2	0.150673
CYBRD1|GUCY1B3	0.164057
CYR61|PALLD	0.0132848
CYTIP|TNFSF13B	-0.087219
DAPK1|FGL2	0.000259343
DAPK1|PDPN	0.0457531
DKK3|FBN1	-0.135126
DSE|NCF2	0.0881812
EFEMP2|QKI	-0.0512589
EGR2|HCLS1	0.138954
EGR2|SYNPO2	0.0192436
EGR2|VCAM1	0.142611
EMILIN1|GLT8D2	0.0122712
EMILIN1|VCAM1	0.00160451
EMP3|SPOCK1	-0.00449137
ENPP2|FGL2	0.00134447
ENPP2|TRIM22	0.0208189
F13A1|FGL2	0.0277506
FABP4|SAMSN1	0.0615978
FAM129A|KIF26B	-0.0585795
FAP|SPOCK1	-0.0030559
FBLN1|ISLR	-0.125838
FBN1|RAB31	0.0185664
FBN1|SERPINF1	0.0569064
FCGR2A|RSPO3	-0.157717
FGF7|GFPT2	0.0635453
FGF7|MSR1	0.128123
FIBIN|MRC1	-0.0114516
FIBIN|WIPF1	0.00752376
FNDC1|PLN	-0.0060198
FRMD6|VCAM1	0.0808469
GEM|HLA-DPB1	0.00955578
GNB4|WIPF1	0.0187456
GPC6|MITF	-0.00947335
GPC6|NRP1	-0.0235525
GUCY1A3|MAF	-0.0253755
GUCY1B3|TRIB2	-0.124413
HCK|LCP2	0.10956
HCLS1|VSIG4	-0.0631957
HLA-DPB1|RGS2	-0.0605573
HLA-DPB1|TIMP2	-0.0191052
HLA-DQA1|S100A8	-0.0189426
HSD11B1|SAMSN1	0.0584798
IFI16|MSN	-0.0760493
IL10RA|SERPINE1	-0.0295339
IL1R1|PCOLCE	0.00364215
IL1R1|SPON1	-0.00145717
IL1RN|WIPF1	0.0721974
ISLR|MMP9	0.0497251
MAB21L2|WISP1	0.0216309
MAF|MMP9	0.0762642
MFAP5|ZEB2	-0.0989319
MMP2|S100A8	-0.289661
MMP9|TGFB1	-0.0825304
MOXD1|VSIG4	-0.0547174
MRGPRF|RASSF2	0.0213373
MXRA5|PXDN	-0.0980059
MYH10|SERPINE1	-0.0683777
MYH10|SLC2A3	-0.0424001
MYH10|SPOCK1	-0.0221377
MYH10|TRIB2	-0.0958204
NRP1|SNAI2	0.11595
OSMR|VSIG4	-0.203292
PCDH7|WISP1	0.0196072
PCOLCE|QKI	-0.0185755
PCOLCE|SERPING1	-0.0816926
PDLIM3|TYROBP	0.0732899
PDPN|PRKCDBP	-0.0810259
PECAM1|SPARCL1	-0.324728
PLXNC1|RASSF2	0.0385818
PMP22|SPARCL1	-0.0495738
SNAI2|SPON1	-0.0931535
SPP1|SULF1	0.0111584
TGFB1|TRIM22	0.13767
TRIB2|WIPF1	0.0634014

## Sheet: S8
Table S8. Univariate and multivariate Cox regression analysis of OS and DFS for clinical variables.
Variables	Overall survival
	Univariable analysis			Multivariable analysis
	Hazard Ratio (95% CI)	P-value	Significance	Hazard Ratio (95% CI)	P-value	Significance
PARS (Low~High)	6.52 (5.18-8.21)	3.21e-57	***	4.96 (3.84-6.40)	2e-16	***
Cluster (C1~C2)	1.33 (1.02-1.73)	0.0356	*	0.72 (0.54-0.96)	0.0251	*
Age (Young~Old)	1.57 (1.18-2.09)	0.00186	**	1.43 (1.06-1.92)	0.0179	*
Gender (Female~Male)	1.13 (0.87-1.46)	0.377		1.10 (0.84-1.43)	0.4981
T (T1~T2~T3~T4)	1.97 (1.57-2.47)	5.8e-09	***	1.17 (0.91-1.51)	0.234
N (N0~N1~N2)	1.65 (1.42-1.91)	3.8e-11	***	1.12 (0.88-1.43)	0.3691
M (M0~M1)	5.16 (3.90-6.83)	2.09e-30	***	2.34 (1.30-4.22)	0.0045	**
AJCC stage (1~2~3~4)	2.27 (1.92-2.68)	3.5e-22	***	1.10 (0.75-1.61)	0.64
MSI status (MSS~MSI-L~MSI-H)	1.19 (0.95-1.49)	0.136		0.86 (0.68-1.11)	0.2447
Variables	Disease-free survival
	Univariable analysis			Multivariable analysis
	Hazard Ratio (95% CI)	P-value	Significance	Hazard Ratio (95% CI)	P-value	Significance
PARS (Low~High)	3.58 (2.88-4.45)	1.16e-30	***	2.53 (1.99-3.22)	4.8e-14	***
Cluster (C1~C2)	1.46 (1.12-1.89)	0.00501	**	1.14 (0.86-1.50)	0.363
Age (Young~Old)	0.88 (0.68-1.15)	0.341		0.87 (0.66-1.14)	0.307
Gender (Female~Male)	1.03 (0.80-1.33)	0.836		1.20 (0.93-1.56)	0.166
T (T1~T2~T3~T4)	2.00 (1.60-2.51)	1.65e-09	***	1.22 (0.95-1.57)	0.121
N (N0~N1~N2)	1.76 (1.52-2.03)	2.69e-14	***	1.04 (0.81-1.33)	0.772
M (M0~M1)	6.22 (4.68-8.27)	2.41e-36	***	1.94 (1.08-3.47)	0.026	*
AJCC stage (1~2~3~4)	2.67 (2.25-3.16)	1.85e-29	***	1.51 (1.01-2.25)	0.043	*
MSI status (MSS~MSI-L~MSI-H)	1.47 (1.18-1.83)	0.000707	***	1.16 (0.92-1.46)	0.218
￭ P-value < 0.1; *P-value < 0.05; **P-value < 0.01; ***P-value < 0.001
